# Supplementary material for: Tandem aza-Heck Suzuki and carbonylation reactions of O-phenyl hydroxamic ethers: complex lactams via carboamination
Source: Chem Sci. 2021 May 27;12(25):8859–64. doi: 10.1039/d1sc02075g (PMC8246078; doi:10.1039/d1sc02075g)
Supplement: SC-012-D1SC02075G-s002 [file SC-012-D1SC02075G-s002.cif]

# Electronic Supplementary Material (ESI) for Chemical Science.
# This journal is © The Royal Society of Chemistry 2021

####################################################################### 
# 
# This file contains crystal structure data downloaded from the 
# Cambridge Structural Database (CSD) hosted by the Cambridge 
# Crystallographic Data Centre (CCDC).
# 
# Full information about CCDC data access policies and citation 
# guidelines are available at http://www.ccdc.cam.ac.uk/access/V1 
# 
# Audit and citation data items may have been added by the CCDC. 
# Please retain this information to preserve the provenance of 
# this file and to allow appropriate attribution of the data. 
# 
#######################################################################

data_donw082
_database_code_depnum_ccdc_archive 'CCDC 2071160'
loop_
_audit_author_name
_audit_author_address
'Glenn Yap'
;University of Delaware
United States of America
;
_audit_update_record             
;
2021-03-17 deposited with the CCDC.	2021-05-27 downloaded from the CCDC.
;

_audit_creation_method           SHELXL-2018/3
_shelx_SHELXL_version_number     2018/3
_chemical_name_systematic        ?
_chemical_name_common            ?
_chemical_melting_point          ?
_chemical_formula_moiety         'C16 H17 N O'
_chemical_formula_sum            'C16 H17 N O'
_chemical_formula_weight         239.30

loop_
_atom_type_symbol
_atom_type_description
_atom_type_scat_dispersion_real
_atom_type_scat_dispersion_imag
_atom_type_scat_source
C C 0.0033 0.0016 'International Tables Vol C Tables 4.2.6.8 and 6.1.1.4'
H H 0.0000 0.0000 'International Tables Vol C Tables 4.2.6.8 and 6.1.1.4'
N N 0.0061 0.0033 'International Tables Vol C Tables 4.2.6.8 and 6.1.1.4'
O O 0.0106 0.0060 'International Tables Vol C Tables 4.2.6.8 and 6.1.1.4'

_space_group_crystal_system      monoclinic
_space_group_IT_number           14
_space_group_name_H-M_alt        'P 21/c'
_space_group_name_Hall           '-P 2ybc'

_shelx_space_group_comment       
; 
The symmetry employed for this shelxl refinement is uniquely defined 
by the following loop, which should always be used as a source of 
symmetry information in preference to the above space-group names. 
They are only intended as comments. 
;

loop_
_space_group_symop_operation_xyz
'x, y, z'
'-x, y+1/2, -z+1/2'
'-x, -y, -z'
'x, -y-1/2, z-1/2'

_cell_length_a                   13.1732(9)
_cell_length_b                   6.5528(5)
_cell_length_c                   15.2376(11)
_cell_angle_alpha                90
_cell_angle_beta                 105.3850(10)
_cell_angle_gamma                90
_cell_volume                     1268.19(16)
_cell_formula_units_Z            4
_cell_measurement_temperature    100(2)
_cell_measurement_reflns_used    7588
_cell_measurement_theta_min      2.77
_cell_measurement_theta_max      28.27

_exptl_crystal_description       block
_exptl_crystal_colour            colourless
_exptl_crystal_density_meas      ?
_exptl_crystal_density_method    ?
_exptl_crystal_density_diffrn    1.253
_exptl_crystal_F_000             512
_exptl_transmission_factor_min   ?
_exptl_transmission_factor_max   ?
_exptl_crystal_size_max          0.370
_exptl_crystal_size_mid          0.249
_exptl_crystal_size_min          0.244
_exptl_absorpt_coefficient_mu    0.078
_shelx_estimated_absorpt_T_min   0.972
_shelx_estimated_absorpt_T_max   0.981
_exptl_absorpt_correction_type   multi-scan
_exptl_absorpt_correction_T_min  0.7237
_exptl_absorpt_correction_T_max  0.7457
_exptl_absorpt_process_details   'APEX3 (Bruker, 2007)'
_exptl_absorpt_special_details   ?
_diffrn_ambient_temperature      100(2)
_diffrn_radiation_wavelength     0.71073
_diffrn_radiation_type           MoK\a
_diffrn_source                   ?
_diffrn_measurement_device_type  'Bruker AXS APEX diffractometer'
_diffrn_measurement_method       '\f and \w scans'
_diffrn_detector_area_resol_mean 8.33
_diffrn_reflns_number            14948
_diffrn_reflns_av_unetI/netI     0.0140
_diffrn_reflns_av_R_equivalents  0.0180
_diffrn_reflns_limit_h_min       -17
_diffrn_reflns_limit_h_max       16
_diffrn_reflns_limit_k_min       -8
_diffrn_reflns_limit_k_max       8
_diffrn_reflns_limit_l_min       -20
_diffrn_reflns_limit_l_max       18
_diffrn_reflns_theta_min         1.603
_diffrn_reflns_theta_max         28.285
_diffrn_reflns_theta_full        25.242
_diffrn_measured_fraction_theta_max 1.000
_diffrn_measured_fraction_theta_full 1.000
_diffrn_reflns_Laue_measured_fraction_max 1.000
_diffrn_reflns_Laue_measured_fraction_full 1.000
_diffrn_reflns_point_group_measured_fraction_max 1.000
_diffrn_reflns_point_group_measured_fraction_full 1.000
_reflns_number_total             3149
_reflns_number_gt                2813
_reflns_threshold_expression     'I > 2\s(I)'
_reflns_Friedel_coverage         0.000
_reflns_Friedel_fraction_max     .
_reflns_Friedel_fraction_full    .

_reflns_special_details          
; 
 Reflections were merged by SHELXL according to the crystal 
 class for the calculation of statistics and refinement. 
  
 _reflns_Friedel_fraction is defined as the number of unique 
 Friedel pairs measured divided by the number that would be 
 possible theoretically, ignoring centric projections and 
 systematic absences. 
;

_computing_data_collection       'Bruker APEX2'
_computing_cell_refinement       'Bruker SAINT'
_computing_data_reduction        'Bruker SAINT'
_computing_structure_solution    'SHELXT 2014/5 (Sheldrick, 2014)'
_computing_structure_refinement  'SHELXL-2018/3 (Sheldrick, 2018)'
_computing_molecular_graphics    'Bruker SHELXTL'
_computing_publication_material  'Bruker SHELXTL'
_refine_special_details          ?
_refine_ls_structure_factor_coef Fsqd
_refine_ls_matrix_type           full
_refine_ls_weighting_scheme      calc
_refine_ls_weighting_details     
'w=1/[\s^2^(Fo^2^)+(0.0659P)^2^+0.3130P] where P=(Fo^2^+2Fc^2^)/3'
_atom_sites_solution_primary     ?
_atom_sites_solution_secondary   ?
_atom_sites_solution_hydrogens   difmap
_refine_ls_hydrogen_treatment    refall
_refine_ls_extinction_method     none
_refine_ls_extinction_coef       .
_refine_ls_number_reflns         3149
_refine_ls_number_parameters     231
_refine_ls_number_restraints     0
_refine_ls_R_factor_all          0.0436
_refine_ls_R_factor_gt           0.0396
_refine_ls_wR_factor_ref         0.1133
_refine_ls_wR_factor_gt          0.1090
_refine_ls_goodness_of_fit_ref   1.081
_refine_ls_restrained_S_all      1.081
_refine_ls_shift/su_max          0.000
_refine_ls_shift/su_mean         0.000

loop_
_atom_site_label
_atom_site_type_symbol
_atom_site_fract_x
_atom_site_fract_y
_atom_site_fract_z
_atom_site_U_iso_or_equiv
_atom_site_adp_type
_atom_site_occupancy
_atom_site_site_symmetry_order
_atom_site_calc_flag
_atom_site_refinement_flags_posn
_atom_site_refinement_flags_adp
_atom_site_refinement_flags_occupancy
_atom_site_disorder_assembly
_atom_site_disorder_group
O1 O 0.44759(6) 0.48226(12) 0.37317(5) 0.02476(19) Uani 1 1 d . . . . .
N1 N 0.55164(7) 0.26055(13) 0.47616(6) 0.02053(19) Uani 1 1 d . . . . .
C1 C 0.50772(7) 0.33384(15) 0.39216(6) 0.0193(2) Uani 1 1 d . . . . .
C2 C 0.55021(7) 0.20959(15) 0.32604(6) 0.0186(2) Uani 1 1 d . . . . .
C3 C 0.65525(8) 0.31129(15) 0.31871(7) 0.0197(2) Uani 1 1 d . . . . .
C4 C 0.74089(8) 0.17169(15) 0.37781(7) 0.0206(2) Uani 1 1 d . . . . .
C5 C 0.74022(8) 0.17709(14) 0.47920(7) 0.0198(2) Uani 1 1 d . . . . .
C6 C 0.62743(8) 0.09703(15) 0.47577(6) 0.0201(2) Uani 1 1 d . . . . .
C7 C 0.58976(8) 0.00954(15) 0.37779(7) 0.0202(2) Uani 1 1 d . . . . .
C8 C 0.69136(8) -0.04000(16) 0.35142(7) 0.0229(2) Uani 1 1 d . . . . .
C9 C 0.76996(8) 0.36727(15) 0.53451(7) 0.0207(2) Uani 1 1 d . . . . .
C10 C 0.83210(8) 0.51734(15) 0.52040(7) 0.0203(2) Uani 1 1 d . . . . .
C11 C 0.95270(8) 0.81079(15) 0.57637(7) 0.0205(2) Uani 1 1 d . . . . .
C12 C 0.98641(8) 0.97578(15) 0.63447(7) 0.0224(2) Uani 1 1 d . . . . .
C13 C 0.93459(8) 1.02662(16) 0.69967(7) 0.0243(2) Uani 1 1 d . . . . .
C14 C 0.84773(8) 0.91132(16) 0.70598(7) 0.0244(2) Uani 1 1 d . . . . .
C15 C 0.81327(8) 0.74725(15) 0.64781(7) 0.0217(2) Uani 1 1 d . . . . .
C16 C 0.86572(7) 0.69307(14) 0.58215(6) 0.0184(2) Uani 1 1 d . . . . .
H1 H 0.5520(12) 0.341(2) 0.5273(11) 0.041(4) Uiso 1 1 d . . . . .
H2 H 0.4982(11) 0.1941(19) 0.2669(9) 0.023(3) Uiso 1 1 d . . . . .
H3 H 0.6606(11) 0.460(2) 0.3387(9) 0.026(3) Uiso 1 1 d . . . . .
H4 H 0.6592(11) 0.308(2) 0.2538(9) 0.025(3) Uiso 1 1 d . . . . .
H5 H 0.8125(12) 0.196(2) 0.3679(9) 0.028(3) Uiso 1 1 d . . . . .
H6 H 0.7884(10) 0.069(2) 0.5099(9) 0.022(3) Uiso 1 1 d . . . . .
H7 H 0.6277(11) -0.001(2) 0.5262(9) 0.024(3) Uiso 1 1 d . . . . .
H8 H 0.5353(10) -0.099(2) 0.3694(9) 0.024(3) Uiso 1 1 d . . . . .
H9 H 0.6780(11) -0.070(2) 0.2849(10) 0.031(4) Uiso 1 1 d . . . . .
H10 H 0.7334(11) -0.153(2) 0.3880(9) 0.026(3) Uiso 1 1 d . . . . .
H11 H 0.7450(12) 0.374(2) 0.5915(10) 0.033(4) Uiso 1 1 d . . . . .
H12 H 0.8607(12) 0.512(2) 0.4659(10) 0.031(4) Uiso 1 1 d . . . . .
H13 H 0.9892(11) 0.774(2) 0.5288(9) 0.025(3) Uiso 1 1 d . . . . .
H14 H 1.0468(12) 1.056(2) 0.6299(10) 0.035(4) Uiso 1 1 d . . . . .
H15 H 0.9558(12) 1.144(2) 0.7398(10) 0.035(4) Uiso 1 1 d . . . . .
H16 H 0.8109(11) 0.948(2) 0.7514(10) 0.032(4) Uiso 1 1 d . . . . .
H17 H 0.7506(11) 0.667(2) 0.6518(9) 0.028(3) Uiso 1 1 d . . . . .

loop_
_atom_site_aniso_label
_atom_site_aniso_U_11
_atom_site_aniso_U_22
_atom_site_aniso_U_33
_atom_site_aniso_U_23
_atom_site_aniso_U_13
_atom_site_aniso_U_12
O1 0.0208(4) 0.0329(4) 0.0194(4) -0.0014(3) 0.0034(3) 0.0069(3)
N1 0.0202(4) 0.0247(4) 0.0168(4) 0.0000(3) 0.0051(3) -0.0006(3)
C1 0.0145(4) 0.0255(5) 0.0176(4) -0.0005(3) 0.0038(3) -0.0025(3)
C2 0.0165(4) 0.0224(4) 0.0164(4) -0.0007(3) 0.0034(3) -0.0004(3)
C3 0.0191(5) 0.0219(5) 0.0192(5) 0.0011(3) 0.0067(4) 0.0001(3)
C4 0.0175(5) 0.0216(5) 0.0225(5) -0.0024(4) 0.0049(4) 0.0007(3)
C5 0.0183(5) 0.0186(4) 0.0201(5) -0.0003(3) 0.0007(4) 0.0006(3)
C6 0.0228(5) 0.0189(4) 0.0178(4) 0.0006(3) 0.0037(4) -0.0020(3)
C7 0.0217(5) 0.0197(4) 0.0181(4) -0.0012(3) 0.0033(4) -0.0036(3)
C8 0.0229(5) 0.0210(5) 0.0228(5) -0.0036(4) 0.0027(4) 0.0021(4)
C9 0.0195(5) 0.0215(4) 0.0191(5) -0.0005(3) 0.0014(4) 0.0008(4)
C10 0.0190(4) 0.0205(4) 0.0208(5) -0.0016(3) 0.0042(4) 0.0019(3)
C11 0.0180(5) 0.0213(5) 0.0218(5) 0.0016(4) 0.0046(4) 0.0017(3)
C12 0.0182(5) 0.0209(5) 0.0257(5) 0.0019(4) 0.0019(4) -0.0011(3)
C13 0.0240(5) 0.0212(5) 0.0242(5) -0.0034(4) 0.0005(4) 0.0013(4)
C14 0.0248(5) 0.0255(5) 0.0236(5) -0.0028(4) 0.0076(4) 0.0027(4)
C15 0.0199(5) 0.0221(5) 0.0238(5) -0.0003(4) 0.0068(4) -0.0003(4)
C16 0.0175(4) 0.0176(4) 0.0191(4) 0.0009(3) 0.0029(3) 0.0016(3)

_geom_special_details            
; 
 All esds (except the esd in the dihedral angle between two l.s. planes) 
 are estimated using the full covariance matrix.  The cell esds are taken 
 into account individually in the estimation of esds in distances, angles 
 and torsion angles; correlations between esds in cell parameters are only 
 used when they are defined by crystal symmetry.  An approximate (isotropic) 
 treatment of cell esds is used for estimating esds involving l.s. planes. 
;

loop_
_geom_bond_atom_site_label_1
_geom_bond_atom_site_label_2
_geom_bond_distance
_geom_bond_site_symmetry_2
_geom_bond_publ_flag
O1 C1 1.2391(12) . ?
N1 C1 1.3456(13) . ?
N1 C6 1.4656(13) . ?
N1 H1 0.939(16) . ?
C1 C2 1.5134(13) . ?
C2 C7 1.5471(13) . ?
C2 C3 1.5664(13) . ?
C2 H2 0.982(14) . ?
C3 C4 1.5432(14) . ?
C3 H3 1.016(14) . ?
C3 H4 1.003(13) . ?
C4 C8 1.5402(14) . ?
C4 C5 1.5478(14) . ?
C4 H5 1.006(15) . ?
C5 C9 1.4972(13) . ?
C5 C6 1.5634(14) . ?
C5 H6 0.983(13) . ?
C6 C7 1.5527(13) . ?
C6 H7 1.001(14) . ?
C7 C8 1.5309(15) . ?
C7 H8 0.995(13) . ?
C8 H9 1.001(14) . ?
C8 H10 1.000(14) . ?
C9 C10 1.3329(14) . ?
C9 H11 1.007(15) . ?
C10 C16 1.4786(13) . ?
C10 H12 1.000(15) . ?
C11 C12 1.3933(14) . ?
C11 C16 1.4033(14) . ?
C11 H13 1.001(14) . ?
C12 C13 1.3871(16) . ?
C12 H14 0.973(16) . ?
C13 C14 1.3956(15) . ?
C13 H15 0.975(15) . ?
C14 C15 1.3907(14) . ?
C14 H16 0.977(15) . ?
C15 C16 1.4040(14) . ?
C15 H17 0.994(14) . ?

loop_
_geom_angle_atom_site_label_1
_geom_angle_atom_site_label_2
_geom_angle_atom_site_label_3
_geom_angle
_geom_angle_site_symmetry_1
_geom_angle_site_symmetry_3
_geom_angle_publ_flag
C1 N1 C6 112.24(8) . . ?
C1 N1 H1 119.7(10) . . ?
C6 N1 H1 124.0(10) . . ?
O1 C1 N1 126.10(9) . . ?
O1 C1 C2 126.38(9) . . ?
N1 C1 C2 107.43(8) . . ?
C1 C2 C7 104.51(8) . . ?
C1 C2 C3 107.96(8) . . ?
C7 C2 C3 102.26(7) . . ?
C1 C2 H2 112.1(8) . . ?
C7 C2 H2 116.0(8) . . ?
C3 C2 H2 113.1(8) . . ?
C4 C3 C2 103.24(8) . . ?
C4 C3 H3 114.3(8) . . ?
C2 C3 H3 112.2(8) . . ?
C4 C3 H4 110.0(8) . . ?
C2 C3 H4 109.8(8) . . ?
H3 C3 H4 107.3(11) . . ?
C8 C4 C3 100.84(8) . . ?
C8 C4 C5 99.61(8) . . ?
C3 C4 C5 111.84(8) . . ?
C8 C4 H5 116.7(8) . . ?
C3 C4 H5 112.9(8) . . ?
C5 C4 H5 113.6(8) . . ?
C9 C5 C4 120.73(8) . . ?
C9 C5 C6 113.74(8) . . ?
C4 C5 C6 102.47(7) . . ?
C9 C5 H6 107.1(8) . . ?
C4 C5 H6 106.5(8) . . ?
C6 C5 H6 105.2(8) . . ?
N1 C6 C7 103.27(8) . . ?
N1 C6 C5 113.38(8) . . ?
C7 C6 C5 102.39(8) . . ?
N1 C6 H7 109.4(8) . . ?
C7 C6 H7 115.8(8) . . ?
C5 C6 H7 112.3(8) . . ?
C8 C7 C2 104.22(8) . . ?
C8 C7 C6 104.60(8) . . ?
C2 C7 C6 98.96(7) . . ?
C8 C7 H8 117.7(8) . . ?
C2 C7 H8 114.0(7) . . ?
C6 C7 H8 115.1(8) . . ?
C7 C8 C4 94.58(8) . . ?
C7 C8 H9 112.1(8) . . ?
C4 C8 H9 112.9(8) . . ?
C7 C8 H10 113.8(8) . . ?
C4 C8 H10 112.8(8) . . ?
H9 C8 H10 110.1(11) . . ?
C10 C9 C5 127.12(9) . . ?
C10 C9 H11 117.6(9) . . ?
C5 C9 H11 115.0(9) . . ?
C9 C10 C16 124.40(9) . . ?
C9 C10 H12 119.4(8) . . ?
C16 C10 H12 116.2(8) . . ?
C12 C11 C16 120.97(9) . . ?
C12 C11 H13 121.0(8) . . ?
C16 C11 H13 118.0(8) . . ?
C13 C12 C11 120.47(10) . . ?
C13 C12 H14 119.3(9) . . ?
C11 C12 H14 120.2(9) . . ?
C12 C13 C14 119.18(10) . . ?
C12 C13 H15 121.6(9) . . ?
C14 C13 H15 119.2(9) . . ?
C15 C14 C13 120.64(10) . . ?
C15 C14 H16 120.3(9) . . ?
C13 C14 H16 119.0(9) . . ?
C14 C15 C16 120.70(9) . . ?
C14 C15 H17 120.4(8) . . ?
C16 C15 H17 118.9(8) . . ?
C11 C16 C15 118.04(9) . . ?
C11 C16 C10 119.99(9) . . ?
C15 C16 C10 121.97(9) . . ?

loop_
_geom_torsion_atom_site_label_1
_geom_torsion_atom_site_label_2
_geom_torsion_atom_site_label_3
_geom_torsion_atom_site_label_4
_geom_torsion
_geom_torsion_site_symmetry_1
_geom_torsion_site_symmetry_2
_geom_torsion_site_symmetry_3
_geom_torsion_site_symmetry_4
_geom_torsion_publ_flag
C6 N1 C1 O1 -174.00(9) . . . . ?
C6 N1 C1 C2 2.78(11) . . . . ?
O1 C1 C2 C7 -162.52(9) . . . . ?
N1 C1 C2 C7 20.71(10) . . . . ?
O1 C1 C2 C3 89.14(11) . . . . ?
N1 C1 C2 C3 -87.62(9) . . . . ?
C1 C2 C3 C4 102.60(9) . . . . ?
C7 C2 C3 C4 -7.28(9) . . . . ?
C2 C3 C4 C8 40.35(9) . . . . ?
C2 C3 C4 C5 -64.72(10) . . . . ?
C8 C4 C5 C9 -172.73(9) . . . . ?
C3 C4 C5 C9 -66.87(11) . . . . ?
C8 C4 C5 C6 -45.06(9) . . . . ?
C3 C4 C5 C6 60.80(9) . . . . ?
C1 N1 C6 C7 -24.95(10) . . . . ?
C1 N1 C6 C5 85.06(10) . . . . ?
C9 C5 C6 N1 34.33(11) . . . . ?
C4 C5 C6 N1 -97.65(9) . . . . ?
C9 C5 C6 C7 144.89(8) . . . . ?
C4 C5 C6 C7 12.90(9) . . . . ?
C1 C2 C7 C8 -141.14(8) . . . . ?
C3 C2 C7 C8 -28.67(9) . . . . ?
C1 C2 C7 C6 -33.49(9) . . . . ?
C3 C2 C7 C6 78.98(8) . . . . ?
N1 C6 C7 C8 142.00(8) . . . . ?
C5 C6 C7 C8 24.01(9) . . . . ?
N1 C6 C7 C2 34.66(9) . . . . ?
C5 C6 C7 C2 -83.33(8) . . . . ?
C2 C7 C8 C4 52.55(9) . . . . ?
C6 C7 C8 C4 -50.86(9) . . . . ?
C3 C4 C8 C7 -56.37(9) . . . . ?
C5 C4 C8 C7 58.26(8) . . . . ?
C4 C5 C9 C10 -25.46(15) . . . . ?
C6 C5 C9 C10 -147.86(10) . . . . ?
C5 C9 C10 C16 -174.54(9) . . . . ?
C16 C11 C12 C13 0.23(15) . . . . ?
C11 C12 C13 C14 -0.45(15) . . . . ?
C12 C13 C14 C15 0.03(16) . . . . ?
C13 C14 C15 C16 0.60(16) . . . . ?
C12 C11 C16 C15 0.40(14) . . . . ?
C12 C11 C16 C10 -179.35(9) . . . . ?
C14 C15 C16 C11 -0.81(15) . . . . ?
C14 C15 C16 C10 178.93(9) . . . . ?
C9 C10 C16 C11 162.05(10) . . . . ?
C9 C10 C16 C15 -17.68(15) . . . . ?

loop_
_geom_hbond_atom_site_label_D
_geom_hbond_atom_site_label_H
_geom_hbond_atom_site_label_A
_geom_hbond_distance_DH
_geom_hbond_distance_HA
_geom_hbond_distance_DA
_geom_hbond_angle_DHA
_geom_hbond_site_symmetry_A
_geom_hbond_publ_flag
N1 H1 O1 0.939(16) 1.908(17) 2.8459(11) 176.7(14) 3_666 yes

_refine_diff_density_max         0.336
_refine_diff_density_min         -0.184
_refine_diff_density_rms         0.043

_shelx_res_file                  
; 
TITL donw082 in P2(1)/c 
    donw082.res 
    created by SHELXL-2018/3 at 12:18:24 on 03-May-2018 
CELL 0.71073 13.1732 6.5528 15.2376 90.000 105.385 90.000 
ZERR 4.00 0.0009 0.0005 0.0011 0.000 0.001 0.000 
LATT 1 
SYMM -x, y+1/2, -z+1/2 
SFAC C H N O 
UNIT 64 68 4 4 
LIST 4 
TEMP -173.150 
SIZE 0.244 0.249 0.370 
ACTA 
L.S. 20 
FMAP 2 
PLAN 3 
EQIV $1 -x+1, -y+1, -z+1 
HTAB N1 O1_$1 
BOND $H 
CONF 
WGHT    0.065900    0.313000 
FVAR       0.69038 
O1    4    0.447595    0.482264    0.373169    11.00000    0.02083    0.03292 = 
         0.01941   -0.00139    0.00338    0.00695 
N1    3    0.551643    0.260553    0.476158    11.00000    0.02019    0.02469 = 
         0.01684    0.00000    0.00512   -0.00059 
C1    1    0.507723    0.333838    0.392162    11.00000    0.01449    0.02552 = 
         0.01758   -0.00052    0.00375   -0.00248 
C2    1    0.550205    0.209589    0.326043    11.00000    0.01649    0.02236 = 
         0.01642   -0.00071    0.00344   -0.00036 
C3    1    0.655248    0.311289    0.318705    11.00000    0.01906    0.02192 = 
         0.01918    0.00114    0.00672    0.00007 
C4    1    0.740889    0.171690    0.377806    11.00000    0.01753    0.02163 = 
         0.02246   -0.00240    0.00486    0.00074 
C5    1    0.740221    0.177091    0.479204    11.00000    0.01826    0.01856 = 
         0.02010   -0.00032    0.00067    0.00060 
C6    1    0.627430    0.097034    0.475768    11.00000    0.02280    0.01885 = 
         0.01776    0.00065    0.00366   -0.00199 
C7    1    0.589760    0.009544    0.377788    11.00000    0.02174    0.01967 = 
         0.01805   -0.00120    0.00331   -0.00356 
C8    1    0.691361   -0.040000    0.351418    11.00000    0.02288    0.02099 = 
         0.02282   -0.00362    0.00272    0.00210 
C9    1    0.769961    0.367273    0.534511    11.00000    0.01948    0.02150 = 
         0.01910   -0.00048    0.00139    0.00078 
C10   1    0.832101    0.517337    0.520400    11.00000    0.01895    0.02055 = 
         0.02078   -0.00160    0.00421    0.00187 
C11   1    0.952703    0.810790    0.576374    11.00000    0.01802    0.02132 = 
         0.02185    0.00162    0.00456    0.00170 
C12   1    0.986412    0.975775    0.634474    11.00000    0.01819    0.02091 = 
         0.02571    0.00193    0.00187   -0.00111 
C13   1    0.934585    1.026620    0.699675    11.00000    0.02404    0.02119 = 
         0.02421   -0.00338    0.00052    0.00129 
C14   1    0.847728    0.911319    0.705980    11.00000    0.02479    0.02551 = 
         0.02359   -0.00280    0.00761    0.00272 
C15   1    0.813269    0.747252    0.647809    11.00000    0.01989    0.02208 = 
         0.02378   -0.00025    0.00682   -0.00035 
C16   1    0.865718    0.693066    0.582147    11.00000    0.01745    0.01756 = 
         0.01911    0.00086    0.00290    0.00158 
H1    2    0.552032    0.340886    0.527276    11.00000    0.04136 
H2    2    0.498233    0.194122    0.266855    11.00000    0.02298 
H3    2    0.660592    0.459773    0.338670    11.00000    0.02563 
H4    2    0.659157    0.307991    0.253844    11.00000    0.02535 
H5    2    0.812492    0.195544    0.367874    11.00000    0.02825 
H6    2    0.788380    0.068803    0.509850    11.00000    0.02223 
H7    2    0.627742   -0.001256    0.526162    11.00000    0.02441 
H8    2    0.535313   -0.099172    0.369356    11.00000    0.02383 
H9    2    0.677996   -0.069824    0.284925    11.00000    0.03119 
H10   2    0.733360   -0.152899    0.388033    11.00000    0.02629 
H11   2    0.745000    0.373583    0.591486    11.00000    0.03346 
H12   2    0.860693    0.511894    0.465856    11.00000    0.03132 
H13   2    0.989212    0.773817    0.528758    11.00000    0.02536 
H14   2    1.046839    1.056220    0.629869    11.00000    0.03480 
H15   2    0.955802    1.143832    0.739753    11.00000    0.03490 
H16   2    0.810850    0.948471    0.751446    11.00000    0.03151 
H17   2    0.750616    0.666973    0.651846    11.00000    0.02849 
HKLF 4 1 1 0 0 0 1 0 0 0 1 
  
  
  
  
REM  donw082 in P2(1)/c 
REM wR2 = 0.1133, GooF = S = 1.081, Restrained GooF = 1.081 for all data 
REM R1 = 0.0396 for 2813 Fo > 4sig(Fo) and 0.0436 for all 3149 data 
REM 231 parameters refined using 0 restraints 
  
END 
  
WGHT      0.0621      0.3337 
  
REM Highest difference peak  0.336,  deepest hole -0.184,  1-sigma level  0.043 
Q1    1   0.7186  0.0633  0.3611  11.00000  0.05    0.34 
Q2    1   0.5317  0.2730  0.3591  11.00000  0.05    0.31 
Q3    1   0.8496  0.5963  0.5532  11.00000  0.05    0.30 
;
_shelx_res_checksum              76421

_shelx_hkl_file                  
; 
   1   0   0  924.51   15.00 
  -1   0   0  938.51   14.90 
   1   0   0  927.21   14.90 
  -2   0   0  123.99    2.10 
  -2   0   0  120.79    2.20 
   2   0   0  125.79    2.10 
  -3   0   0  703.83   11.50 
  -3   0   0  697.33   11.80 
   3   0   0  727.23   11.40 
  -4   0   0  621.74   10.10 
   4   0   0  615.54    9.80 
  -4   0   0  599.14    9.90 
  -5   0   0  169.38    3.30 
  -5   0   0  174.28    3.10 
   5   0   0  177.78    3.00 
   6   0   0   47.50    1.10 
  -6   0   0   49.00    1.20 
  -7   0   0  225.28    4.10 
   7   0   0  228.48    4.00 
  -7   0   0  233.28    4.50 
  -8   0   0   71.69    1.70 
   8   0   0   72.09    1.50 
  -8   0   0   66.99    2.00 
   9   0   0    0.50    0.20 
  -9   0   0    0.40    0.30 
  -9   0   0    0.40    0.40 
 -10   0   0  894.01   15.60 
 -10   0   0  915.31   15.00 
  10   0   0  905.51   14.70 
 -11   0   0   32.90    1.20 
 -11   0   0   29.60    1.50 
 -12   0   0    7.50    0.90 
 -12   0   0    5.60    0.60 
 -13   0   0    5.50    0.90 
 -14   0   0   -0.10    0.50 
 -15   0   0    0.30    0.60 
 -16   0   0  117.79    3.80 
   0  -1   0   -0.20    0.10 
   0   1   0    0.00    0.10 
   0   1   0    0.00    0.10 
  -1  -1   0  738.13   11.80 
  -1  -1   0  713.53   11.80 
  -1   1   0  737.73   11.70 
   1   1   0  704.03   11.80 
  -1   1   0  715.23   11.60 
   1   1   0  743.23   11.60 
  -1   1   0  714.33   11.50 
  -2  -1   0 5182.78   81.19 
  -2  -1   0 5057.59   91.89 
  -2   1   0 4907.51   81.09 
   2   1   0 5177.88   81.09 
  -2   1   0 5048.09   85.79 
   2   1   0 4984.40   91.19 
  -2   1   0 4997.90   80.79 
  -3  -1   0   63.99    1.30 
  -3  -1   0   62.99    1.40 
   3   1   0   63.69    1.40 
  -3   1   0   64.09    1.30 
  -3   1   0   64.29    1.10 
  -4  -1   0   96.29    2.00 
  -4  -1   0   94.89    1.90 
   4  -1   0   99.39    1.70 
   4   1   0   95.49    1.90 
  -4   1   0   94.69    2.10 
  -4   1   0   96.39    1.90 
   5  -1   0 1459.15   22.70 
  -5  -1   0 1440.36   23.40 
  -5  -1   0 1422.36   23.10 
  -5   1   0 1449.15   23.80 
   5   1   0 1441.06   23.50 
  -5   1   0 1389.56   23.20 
  -6  -1   0  107.49    2.50 
   6  -1   0  118.19    1.90 
  -6  -1   0  112.89    2.30 
  -6   1   0  110.59    2.30 
  -6   1   0  111.39    2.50 
   6   1   0  110.79    2.30 
  -7  -1   0  129.79    2.60 
   7  -1   0  137.19    2.30 
  -7  -1   0  134.09    3.00 
   7   1   0  133.39    2.70 
  -7   1   0  134.59    2.70 
  -7   1   0  126.69    2.90 
  -8  -1   0  584.24   10.50 
  -8  -1   0  608.34   10.10 
   8  -1   0  610.34    9.60 
   8   1   0  615.34   10.10 
  -8   1   0  593.54   10.50 
  -8   1   0  597.94   10.10 
  -9  -1   0  187.58    3.60 
  -9  -1   0  181.68    4.00 
  -9   1   0  183.88    3.70 
   9   1   0  187.18    3.60 
 -10  -1   0   26.60    1.00 
 -10  -1   0   25.60    1.30 
  10   1   0   25.60    1.00 
 -10   1   0   26.20    1.10 
 -10   1   0   22.60    1.30 
 -11  -1   0   93.39    2.80 
 -11  -1   0   95.89    2.30 
  11   1   0   98.99    2.40 
 -11   1   0   95.39    2.80 
 -11   1   0   95.79    2.40 
 -12  -1   0   59.59    2.30 
 -12   1   0   61.09    1.80 
 -12   1   0   60.39    2.30 
 -13  -1   0    3.70    0.80 
 -13   1   0    3.10    0.80 
 -14  -1   0   16.60    1.50 
 -14   1   0   14.10    1.40 
 -15  -1   0    1.10    0.70 
 -15   1   0    0.90    0.70 
 -16  -1   0   20.00    1.80 
 -16   1   0   15.60    1.60 
   0  -2   0    2.70    0.30 
   0   2   0    2.50    0.30 
   0   2   0    4.10    0.40 
   1  -2   0  169.78    3.10 
  -1  -2   0  168.28    3.10 
   1   2   0  170.38    3.20 
  -1   2   0  169.08    3.10 
   1   2   0  164.98    3.10 
  -1   2   0  168.08    3.10 
  -1   2   0  169.18    3.10 
   2  -2   0  132.49    2.60 
  -2  -2   0  133.09    2.50 
  -2  -2   0  128.49    2.50 
  -2   2   0  131.49    2.50 
   2   2   0  132.29    2.60 
  -2   2   0  131.29    2.40 
  -2   2   0  132.49    2.60 
   2   2   0  130.99    2.50 
  -3  -2   0  430.66    7.30 
  -3  -2   0  442.66    7.40 
   3   2   0  429.66    7.30 
  -3   2   0  439.46    7.20 
  -3   2   0  428.56    7.40 
   3   2   0  435.86    7.50 
  -3   2   0  448.96    7.50 
  -4  -2   0  415.86    7.30 
  -4  -2   0  428.46    7.20 
  -4   2   0  428.56    7.00 
  -4   2   0  426.86    7.40 
   4   2   0  431.16    7.40 
  -4   2   0  425.66    7.20 
  -5  -2   0  164.78    3.30 
  -5  -2   0  160.78    3.10 
  -5   2   0  160.28    2.80 
   5   2   0  160.78    3.20 
  -5   2   0  161.18    3.30 
  -5   2   0  156.38    3.10 
  -6  -2   0    8.30    0.60 
   6  -2   0    8.60    0.40 
  -6  -2   0    7.70    0.70 
  -6   2   0    7.80    0.30 
  -6   2   0    8.70    0.70 
   6   2   0    8.10    0.60 
  -6   2   0    9.50    0.60 
  -7  -2   0   95.09    2.10 
   7  -2   0   96.39    1.70 
  -7  -2   0   92.99    2.40 
   7   2   0   94.49    2.20 
  -7   2   0   93.29    2.20 
  -8  -2   0   72.19    2.10 
  -8  -2   0   74.09    1.80 
  -8   2   0   72.19    1.90 
   8   2   0   73.99    1.90 
  -9  -2   0   20.40    1.20 
  -9  -2   0   21.30    0.90 
  -9   2   0   18.50    1.10 
   9   2   0   20.00    1.00 
  -9   2   0   18.50    1.00 
 -10  -2   0  141.69    3.10 
 -10  -2   0  138.39    3.50 
 -10   2   0  147.09    3.20 
  10   2   0  142.79    3.20 
 -10   2   0  139.29    3.50 
 -11  -2   0   16.00    1.00 
 -11  -2   0   18.40    1.30 
 -11   2   0   11.20    1.10 
  11   2   0   15.80    1.00 
 -11   2   0   16.80    1.00 
 -12  -2   0   30.90    1.70 
 -12   2   0   31.80    1.40 
 -12   2   0   32.80    1.70 
 -13  -2   0  224.88    5.30 
 -13   2   0  209.88    5.20 
 -13   2   0  230.78    4.70 
 -14  -2   0   12.80    1.30 
 -14   2   0   15.90    1.50 
 -15  -2   0   22.80    1.70 
 -15   2   0   27.00    1.80 
 -16  -2   0   12.80    1.50 
 -16   2   0   10.20    1.40 
   0  -3   0    0.00    0.20 
   0   3   0   -0.20    0.30 
   0   3   0   -0.20    0.20 
   1  -3   0    5.80    0.50 
  -1  -3   0    6.40    0.60 
   1   3   0    6.60    0.50 
  -1   3   0    7.20    0.60 
   1   3   0    6.60    0.60 
  -1   3   0    5.70    0.50 
   2  -3   0  230.78    4.30 
  -2  -3   0  228.98    4.30 
  -2  -3   0  224.38    4.20 
  -2   3   0  233.28    4.30 
   2   3   0  218.78    4.20 
  -2   3   0  234.28    4.30 
   2   3   0  218.68    4.30 
  -2   3   0  231.58    4.20 
   3  -3   0   68.09    1.80 
  -3  -3   0   67.79    1.80 
  -3  -3   0   68.49    1.70 
  -3   3   0   68.99    1.70 
   3   3   0   68.19    1.70 
  -3   3   0   69.39    1.80 
   3   3   0   70.29    1.80 
  -3   3   0   66.99    1.60 
  -4  -3   0  105.19    2.30 
  -4  -3   0  101.39    2.40 
  -4   3   0  106.99    2.20 
   4   3   0  103.99    2.50 
   4   3   0  103.59    2.30 
  -4   3   0  104.09    2.50 
  -4   3   0  106.69    2.40 
  -5  -3   0   54.99    1.60 
  -5  -3   0   56.29    1.50 
  -5   3   0   55.69    1.30 
  -5   3   0   55.39    1.70 
   5   3   0   54.09    1.70 
  -5   3   0   55.19    1.60 
  -6  -3   0  886.71   15.00 
  -6  -3   0  895.91   14.80 
  -6   3   0  874.11   14.80 
   6   3   0  889.51   15.00 
  -6   3   0  904.31   15.10 
  -6   3   0  896.21   14.40 
  -7  -3   0  289.17    5.40 
  -7  -3   0  292.47    5.70 
   7  -3   0  298.57    5.00 
  -7   3   0  287.17    5.70 
  -7   3   0  288.97    5.50 
  -7   3   0  288.77    4.90 
   7   3   0  279.07    5.60 
  -8  -3   0    0.00    0.40 
  -8  -3   0    0.20    0.30 
  -8   3   0   -0.30    0.30 
  -8   3   0    0.70    0.40 
   8   3   0    0.30    0.40 
  -9  -3   0   16.00    1.10 
  -9  -3   0   16.50    0.90 
   9   3   0   17.00    1.10 
  -9   3   0   16.70    1.00 
  -9   3   0   15.60    1.10 
 -10  -3   0   19.20    1.10 
 -10  -3   0   18.00    1.30 
 -10   3   0   18.50    1.10 
 -10   3   0   19.00    1.30 
  10   3   0   19.20    1.20 
 -11  -3   0   48.20    2.00 
 -11  -3   0   50.39    1.80 
 -11   3   0   49.70    1.70 
  11   3   0   45.30    1.80 
 -12  -3   0   16.90    1.40 
 -12   3   0   13.50    1.30 
 -12   3   0   16.60    1.10 
  12   3   0   15.70    1.20 
 -13  -3   0    0.60    0.70 
 -13   3   0    1.40    0.60 
 -13   3   0    0.90    0.70 
 -14  -3   0   88.49    3.10 
 -14   3   0   83.19    3.10 
 -15  -3   0    0.20    0.70 
 -15   3   0    0.00    0.70 
   0  -4   0  837.52   14.00 
   0   4   0  836.12   14.10 
  -1  -4   0   15.40    0.90 
   1  -4   0   17.80    0.90 
   1   4   0   16.60    0.90 
  -1   4   0   16.50    0.90 
   1   4   0   16.50    0.90 
  -1   4   0   16.00    0.90 
   2  -4   0  531.55    9.40 
  -2  -4   0  538.15    9.40 
  -2  -4   0  538.65    9.30 
  -2   4   0  533.25    9.40 
   2   4   0  537.25    9.30 
  -2   4   0  529.15    9.30 
   2   4   0  556.54    9.50 
   3  -4   0   37.30    1.40 
  -3  -4   0   35.40    1.30 
  -3  -4   0   37.60    1.30 
  -3   4   0   36.30    1.20 
   3   4   0   34.70    1.30 
  -3   4   0   35.00    1.30 
   3   4   0   35.30    1.40 
  -4  -4   0   17.50    0.90 
   4  -4   0   17.20    1.00 
  -4  -4   0   18.60    1.00 
  -4   4   0   18.10    1.00 
  -4   4   0   17.00    0.80 
   4   4   0   18.80    0.90 
   4   4   0   18.10    1.10 
  -4   4   0   18.70    1.00 
  -5  -4   0   66.39    1.90 
  -5  -4   0   69.19    2.00 
   5  -4   0   69.59    2.00 
  -5   4   0   67.39    2.00 
   5   4   0   68.19    2.10 
   5   4   0   66.89    1.90 
  -5   4   0   68.19    2.10 
  -5   4   0   69.29    1.70 
  -6  -4   0    8.40    0.80 
  -6  -4   0    8.50    0.90 
   6  -4   0    7.00    0.80 
  -6   4   0    8.40    0.60 
   6   4   0    7.00    0.80 
  -6   4   0    7.40    0.80 
  -6   4   0    6.00    0.70 
  -7  -4   0  226.58    4.50 
  -7  -4   0  218.78    4.80 
   7  -4   0  220.88    4.80 
   7   4   0  221.48    4.80 
  -7   4   0  223.58    4.60 
  -7   4   0  217.38    4.80 
   8  -4   0  648.04   11.70 
  -8  -4   0  640.84   11.70 
  -8  -4   0  667.53   11.30 
  -8   4   0  658.93   11.80 
  -8   4   0  651.43   11.50 
   8   4   0  652.13   11.70 
   9  -4   0   39.20    1.80 
  -9  -4   0   40.90    1.80 
  -9  -4   0   43.40    1.60 
   9   4   0   40.60    1.80 
  -9   4   0   43.60    1.90 
  -9   4   0   41.40    1.60 
 -10  -4   0   -0.10    0.40 
 -10  -4   0    0.00    0.50 
 -10   4   0    0.00    0.50 
  10   4   0    0.40    0.50 
 -10   4   0   -0.20    0.40 
 -11  -4   0   94.49    3.10 
 -11   4   0  100.29    3.10 
  11   4   0   96.29    2.90 
 -11   4   0  104.19    2.80 
 -12  -4   0    1.60    0.70 
 -12   4   0    1.60    0.70 
  12   4   0    1.80    0.70 
 -12   4   0    1.50    0.60 
 -13  -4   0    1.70    0.80 
 -13   4   0    1.70    0.60 
  13   4   0    2.10    0.80 
 -13   4   0    1.20    0.70 
 -14  -4   0   11.50    1.40 
 -14   4   0   11.30    1.40 
 -15  -4   0   13.60    1.60 
 -15   4   0   15.40    1.70 
   0  -5   0   -0.20    0.30 
   0   5   0   -0.20    0.40 
   0   5   0    0.30    0.40 
   1  -5   0  328.67    6.40 
  -1  -5   0  331.57    6.40 
  -1  -5   0  328.17    6.40 
  -1   5   0  333.87    6.40 
  -1   5   0  335.87    6.40 
   1   5   0  332.87    6.50 
   1   5   0  333.57    6.30 
  -2  -5   0    4.80    0.60 
   2  -5   0    4.40    0.60 
  -2  -5   0    7.30    0.80 
  -2   5   0    6.50    0.80 
   2   5   0    6.50    0.80 
   2   5   0    6.30    0.70 
  -2   5   0    7.30    0.70 
   3  -5   0  288.97    5.80 
  -3  -5   0  297.57    5.70 
  -3  -5   0  287.47    5.80 
  -3   5   0  286.97    5.70 
  -3   5   0  293.07    5.60 
   3   5   0  287.37    5.90 
   3   5   0  285.67    5.60 
   4  -5   0    2.80    0.60 
  -4  -5   0    3.70    0.60 
  -4  -5   0    3.10    0.60 
  -4   5   0    3.10    0.60 
   4   5   0    4.10    0.60 
   4   5   0    3.60    0.70 
  -4   5   0    4.20    0.70 
  -4   5   0    2.90    0.50 
  -5  -5   0    6.30    0.80 
  -5  -5   0    6.90    0.80 
   5  -5   0    5.40    0.70 
   5   5   0    7.10    0.90 
  -5   5   0    4.90    0.70 
  -5   5   0    6.60    0.70 
   5   5   0    7.80    0.80 
  -5   5   0    5.30    0.70 
   6  -5   0    0.10    0.40 
  -6  -5   0    0.10    0.40 
  -6  -5   0   -0.30    0.40 
  -6   5   0   -0.30    0.40 
  -6   5   0    0.30    0.50 
  -6   5   0    0.40    0.40 
   6   5   0    0.00    0.50 
  -7  -5   0    4.60    0.80 
  -7  -5   0    3.90    0.70 
   7  -5   0    3.50    0.70 
  -7   5   0    4.10    0.80 
   7   5   0    4.50    0.70 
  -7   5   0    3.40    0.70 
  -8  -5   0    3.80    0.70 
  -8  -5   0    6.00    0.80 
   8  -5   0    3.70    0.80 
  -8   5   0    3.40    0.80 
   8   5   0    3.50    0.80 
  -8   5   0    5.50    0.80 
   9  -5   0    8.00    1.10 
  -9  -5   0    6.50    1.00 
  -9  -5   0    7.10    0.90 
  -9   5   0    6.10    1.00 
   9   5   0    6.50    1.00 
  -9   5   0    5.90    0.80 
 -10  -5   0    0.30    0.50 
 -10  -5   0    0.30    0.60 
  10  -5   0    0.30    0.60 
 -10   5   0    0.20    0.60 
 -10   5   0    0.30    0.50 
  10   5   0    0.00    0.60 
  11  -5   0    0.50    0.60 
 -11  -5   0    0.40    0.70 
  11   5   0    0.40    0.70 
 -11   5   0    0.40    0.60 
 -11   5   0   -0.30    0.60 
 -12  -5   0    5.10    1.10 
  12  -5   0    7.40    1.20 
 -12   5   0    6.60    1.10 
 -12   5   0    8.10    1.10 
  12   5   0    6.40    1.10 
  13  -5   0  105.69    3.60 
 -13  -5   0  110.19    3.70 
 -13   5   0  111.19    3.30 
  13   5   0  109.09    3.50 
 -13   5   0  107.39    3.70 
   0  -6   0  325.57    6.50 
   0  -6   0  321.17    6.50 
   0   6   0  330.97    6.50 
   0   6   0  327.27    6.60 
  -1  -6   0    1.20    0.50 
   1  -6   0    0.10    0.40 
  -1  -6   0   -0.30    0.40 
   1   6   0    0.00    0.50 
   1   6   0   -0.20    0.40 
  -1   6   0   -0.10    0.50 
  -1   6   0    1.00    0.50 
  -2  -6   0    6.40    0.90 
  -2  -6   0    4.60    0.70 
   2  -6   0    6.90    0.90 
   2   6   0    6.80    1.00 
  -2   6   0    6.60    0.80 
   2   6   0    5.40    0.80 
  -2   6   0    5.90    0.80 
  -3  -6   0   16.80    1.20 
  -3  -6   0   15.00    1.10 
   3  -6   0   17.40    1.20 
   3   6   0   11.70    1.10 
  -3   6   0   16.20    1.20 
   3   6   0   14.70    1.20 
  -3   6   0   14.90    1.10 
   4  -6   0  121.09    3.30 
  -4  -6   0  126.79    3.20 
  -4  -6   0  123.69    3.30 
  -4   6   0  122.29    3.30 
   4   6   0  116.39    3.40 
  -4   6   0  119.59    3.10 
   4   6   0  120.39    3.20 
   5  -6   0   23.40    1.40 
  -5  -6   0   22.30    1.40 
  -5  -6   0   23.00    1.40 
   5   6   0   21.50    1.30 
  -5   6   0   20.40    1.20 
   5   6   0   27.30    1.60 
  -5   6   0   21.90    1.40 
  -6  -6   0   37.10    1.80 
   6  -6   0   38.20    1.80 
  -6  -6   0   33.40    1.60 
   6   6   0   34.30    1.80 
   6   6   0   36.30    1.60 
  -6   6   0   36.60    1.80 
  -6   6   0   37.30    1.70 
  -7  -6   0    1.40    0.60 
   7  -6   0    1.50    0.60 
  -7  -6   0    2.10    0.70 
  -7   6   0    1.00    0.60 
   7   6   0    2.00    0.80 
  -7   6   0    1.30    0.60 
  -8  -6   0   43.00    2.00 
   8  -6   0   45.40    2.10 
  -8  -6   0   41.40    1.90 
  -8   6   0   40.20    2.00 
  -8   6   0   39.50    1.90 
   8   6   0   41.20    2.10 
  -9  -6   0   10.90    1.10 
   9  -6   0   11.00    1.30 
  -9  -6   0    9.50    1.20 
  -9   6   0   14.30    1.50 
   9   6   0   12.80    1.40 
  -9   6   0    9.40    1.10 
 -10  -6   0   12.70    1.40 
  10  -6   0   11.50    1.30 
 -10   6   0   10.30    1.30 
 -10   6   0   12.50    1.30 
  10   6   0   11.90    1.40 
  11  -6   0   32.80    2.00 
 -11  -6   0   35.50    2.10 
 -11   6   0   34.30    1.90 
 -11   6   0   36.10    2.10 
  11   6   0   34.70    2.10 
 -12  -6   0   83.09    3.20 
  12  -6   0   76.59    3.10 
  12   6   0   71.79    3.00 
 -12   6   0   76.89    2.80 
 -12   6   0   77.09    3.10 
   0  -7   0    0.00    0.50 
   0  -7   0   -0.20    0.60 
   0   7   0   -0.30    0.60 
   0   7   0    0.10    0.50 
   1  -7   0    1.70    0.70 
  -1  -7   0    2.00    0.70 
  -1  -7   0    1.30    0.60 
   1  -7   0    1.70    0.60 
  -1   7   0    2.30    0.70 
  -1   7   0    2.70    0.80 
   1   7   0    3.20    0.80 
   1   7   0    2.30    0.70 
  -2  -7   0    2.60    0.70 
   2  -7   0    2.50    0.70 
  -2  -7   0    2.70    0.80 
  -2   7   0    2.70    0.70 
   2   7   0    4.10    0.80 
  -2   7   0    1.90    0.70 
   2   7   0    1.50    0.70 
  -3  -7   0   64.59    2.40 
   3  -7   0   61.39    2.40 
  -3  -7   0   64.09    2.40 
   3   7   0   62.99    2.30 
   3   7   0   62.59    2.50 
  -3   7   0   65.09    2.40 
  -3   7   0   67.49    2.30 
  -4  -7   0    0.30    0.60 
   4  -7   0    0.00    0.60 
  -4  -7   0    0.40    0.60 
  -4   7   0    0.40    0.60 
  -4   7   0    0.90    0.60 
   4   7   0   -0.10    0.70 
   4   7   0    0.20    0.60 
   5  -7   0    1.20    0.70 
  -5  -7   0    2.60    0.80 
  -5  -7   0    1.60    0.70 
   5   7   0    2.30    0.70 
  -5   7   0    1.50    0.70 
   5   7   0    1.00    0.80 
  -6  -7   0    3.20    0.80 
   6  -7   0    1.60    0.70 
  -6  -7   0    3.80    0.90 
   6   7   0    2.80    0.80 
   6   7   0    2.90    0.90 
  -6   7   0    2.20    0.70 
   7  -7   0   28.90    1.80 
  -7  -7   0   28.80    1.80 
  -7  -7   0   32.40    1.80 
   7   7   0   32.00    2.00 
  -7   7   0   31.30    1.80 
  -8  -7   0    5.50    1.00 
   8  -7   0    3.40    0.90 
  -8  -7   0    2.90    0.90 
  -8   7   0    2.40    0.90 
  -8   7   0    2.40    0.90 
   8   7   0    4.10    1.10 
  -9  -7   0    0.70    0.80 
   9  -7   0    1.50    0.80 
  -9   7   0    2.10    0.90 
   9   7   0    1.30    0.90 
  -9   7   0    1.10    0.80 
 -10  -7   0   56.59    2.60 
  10  -7   0   55.89    2.60 
 -10   7   0   56.69    2.70 
 -10   7   0   59.89    2.60 
  10   7   0   60.59    2.80 
   0  -8   0    1.10    0.80 
   0  -8   0    1.80    0.80 
   0   8   0    2.10    0.90 
   0   8   0    2.10    0.80 
   1  -8   0    4.50    0.90 
  -1  -8   0    6.70    1.10 
   1  -8   0    4.80    1.00 
  -1  -8   0    4.10    1.00 
  -1   8   0    7.10    1.10 
   1   8   0    5.80    1.00 
   1   8   0    4.70    1.00 
  -1   8   0    4.50    1.00 
   2  -8   0    5.50    1.00 
  -2  -8   0    4.90    1.00 
  -2  -8   0    4.30    1.00 
   2  -8   0    5.00    1.00 
   2   8   0    5.40    1.00 
   2   8   0    6.60    1.20 
  -2   8   0    5.40    1.00 
  -2   8   0    4.40    1.00 
  -3  -8   0   33.30    2.00 
   3  -8   0   33.90    2.00 
  -3  -8   0   33.60    1.90 
  -3   8   0   33.30    1.90 
  -3   8   0   34.20    2.00 
   3   8   0   28.30    1.80 
   3   8   0   33.00    2.10 
   4  -8   0   -0.10    0.60 
  -4  -8   0    0.00    0.70 
  -4  -8   0    0.30    0.70 
   4   8   0    0.30    0.70 
   4   8   0   -0.20    0.80 
  -4   8   0    0.70    0.70 
  -5  -8   0  117.59    3.80 
  -5  -8   0  116.59    3.70 
   5  -8   0  123.99    3.80 
  -5   8   0  124.09    3.80 
   5   8   0  120.99    3.60 
   5   8   0  127.39    4.00 
  -6  -8   0    2.90    0.90 
   6  -8   0    3.90    1.00 
  -6  -8   0    3.80    0.90 
   6   8   0    3.30    1.10 
  -6   8   0    2.90    0.90 
 -17   0   1    0.00    0.70 
 -16   0   1   -0.40    0.60 
 -15   0   1   -0.30    0.60 
 -14   0   1   -0.10    0.50 
 -13   0   1    0.00    0.50 
 -12   0   1    0.00    0.40 
 -11   0   1    0.20    0.30 
 -11   0   1   -0.40    0.40 
 -10   0   1    0.40    0.40 
  10   0  -1    0.40    0.30 
 -10   0   1    0.20    0.30 
  -9   0   1    0.00    0.20 
   9   0  -1    0.10    0.20 
  -9   0   1    0.00    0.30 
  -8   0   1   -0.10    0.20 
  -8   0   1    0.20    0.30 
   8   0  -1    0.00    0.20 
  -7   0   1   -0.20    0.30 
  -7   0   1    0.10    0.20 
   7   0  -1    0.30    0.20 
  -6   0   1   -0.30    0.20 
  -6   0   1    0.10    0.20 
   6   0  -1   -0.10    0.20 
  -5   0   1    0.00    0.10 
   5   0  -1    0.40    0.20 
  -5   0   1   -0.40    0.20 
  -4   0   1    0.10    0.10 
   4   0  -1    0.00    0.20 
  -4   0   1    0.10    0.20 
   3   0  -1    0.80    0.20 
  -3   0   1    0.10    0.20 
  -3   0   1    0.60    0.10 
   2   0  -1    0.40    0.10 
  -2   0   1    0.30    0.10 
   2   0  -1    0.20    0.10 
  -2   0   1    0.00    0.10 
   1   0  -1    2.90    0.20 
  -1   0   1    2.50    0.10 
   0   0  -1    0.00    0.10 
   0   0  -1    0.00    0.10 
   0   0   1    0.00    0.10 
  -1   0  -1    1.50    0.20 
  -1   0  -1    0.90    0.10 
   1   0   1    1.50    0.10 
  -1   0  -1    1.80    0.10 
  -2   0  -1    0.00    0.20 
  -2   0  -1   -0.30    0.10 
   2   0   1    0.30    0.10 
   3   0   1    0.00    0.10 
  -3   0  -1   -0.20    0.20 
  -3   0  -1    0.00    0.20 
  -4   0  -1   -0.20    0.20 
   4   0   1    0.10    0.10 
  -4   0  -1   -0.10    0.20 
   5   0   1    0.30    0.10 
  -5   0  -1    0.10    0.20 
  -5   0  -1    0.10    0.20 
  -6   0  -1    0.40    0.20 
  -6   0  -1   -0.10    0.30 
   6   0   1   -0.10    0.10 
  -7   0  -1   -0.10    0.30 
   7   0   1   -0.10    0.20 
  -7   0  -1    0.10    0.20 
   8   0   1    0.10    0.20 
  -8   0  -1    0.00    0.30 
  -8   0  -1    0.10    0.30 
  -9   0  -1   -0.10    0.30 
  -9   0  -1    0.10    0.30 
   9   0   1   -0.10    0.20 
 -10   0  -1    0.00    0.30 
 -10   0  -1   -0.30    0.40 
 -11   0  -1    0.20    0.40 
 -11   0  -1    0.00    0.40 
 -12   0  -1   -0.10    0.40 
 -12   0  -1   -0.30    0.40 
 -13   0  -1   -0.20    0.50 
 -14   0  -1   -0.10    0.60 
 -15   0  -1   -0.20    0.60 
 -16   0  -1    0.20    0.70 
 -17  -1   1    2.20    0.90 
 -17   1   1    2.80    1.00 
 -16  -1   1    5.30    1.10 
 -16   1   1    7.20    1.20 
 -15  -1   1    6.40    1.10 
 -15   1   1    6.90    1.10 
 -14  -1   1    3.60    0.90 
 -14   1   1    2.30    0.70 
 -13  -1   1    5.20    0.90 
 -13   1   1    4.70    0.90 
 -12  -1   1    0.90    0.50 
 -12   1   1    0.50    0.40 
 -12   1   1    0.20    0.50 
 -11  -1   1    2.10    0.40 
 -11  -1   1    2.20    0.60 
 -11   1   1    2.70    0.60 
  11   1  -1    2.10    0.40 
 -11   1   1    2.70    0.50 
 -10  -1   1  142.59    2.90 
 -10  -1   1  140.29    3.40 
  10   1  -1  141.09    3.00 
 -10   1   1  145.09    3.00 
 -10   1   1  133.09    3.40 
  -9  -1   1  259.97    5.30 
  -9  -1   1  267.67    4.80 
   9  -1  -1  267.17    4.50 
  -9   1   1  264.47    4.90 
   9   1  -1  268.27    4.90 
  -9   1   1  261.87    5.30 
   8  -1  -1   23.00    0.70 
  -8  -1   1   23.40    0.80 
  -8  -1   1   21.30    1.10 
  -8   1   1   20.90    1.10 
   8   1  -1   22.30    0.90 
  -8   1   1   23.10    0.90 
   7  -1  -1   35.00    0.80 
  -7  -1   1   33.20    0.90 
  -7  -1   1   32.10    1.20 
  -7   1   1   32.60    1.00 
  -7   1   1   33.80    1.20 
   7   1  -1   32.90    1.10 
   6  -1  -1 1058.69   16.50 
  -6  -1   1 1014.40   17.00 
  -6  -1   1 1024.00   16.60 
   6   1  -1 1038.70   16.80 
  -6   1   1 1044.40   17.00 
  -6   1   1 1040.50   16.70 
  -5  -1   1  475.65    8.30 
  -5  -1   1  489.65    8.00 
   5  -1  -1  496.25    7.90 
  -5   1   1  484.75    8.00 
   5   1  -1  483.25    8.20 
  -5   1   1  497.85    8.30 
  -4  -1   1  541.95    8.70 
   4  -1  -1  550.24    8.70 
  -4  -1   1  541.65    9.00 
   4   1  -1  552.94    8.90 
  -4   1   1  519.55    9.00 
  -4   1   1  533.65    8.70 
  -4   1   1  533.85    8.80 
  -3  -1   1 2229.08   35.80 
   3  -1  -1 2250.37   35.80 
  -3  -1   1 2170.18   36.40 
  -3   1   1 2240.58   37.10 
  -3   1   1 2224.48   35.80 
  -3   1   1 2188.08   36.00 
   3   1  -1 2224.28   36.00 
  -2  -1   1 1426.06   23.80 
  -2  -1   1 1455.45   23.40 
  -2   1   1 1481.75   23.80 
   2   1  -1 1444.16   23.90 
   2   1  -1 1430.96   23.40 
  -2   1   1 1417.66   23.60 
  -2   1   1 1474.75   23.90 
  -1  -1   1  424.26    7.10 
   1  -1  -1  442.76    7.10 
   1   1  -1  449.16    7.20 
   1   1  -1  442.86    7.10 
  -1   1   1  430.86    7.10 
  -1   1   1  443.86    7.10 
  -1   1   1  440.66    7.10 
   0  -1  -1  280.97    4.60 
   0  -1  -1  280.67    4.60 
   0  -1   1  279.57    4.60 
   0   1   1  279.97    4.60 
   0   1  -1  286.37    4.60 
   0   1   1  282.37    4.70 
   0   1  -1  278.17    4.60 
  -1  -1  -1   30.00    0.70 
  -1  -1  -1   30.10    0.80 
   1  -1   1   30.40    0.80 
   1   1   1   31.10    0.80 
   1   1   1   30.50    0.80 
  -1   1  -1   30.20    0.80 
  -1   1  -1   30.50    0.80 
  -1   1  -1   31.40    0.70 
  -2  -1  -1 2057.79   34.00 
  -2  -1  -1 2045.90   33.80 
  -2   1  -1 2039.10   33.60 
  -2   1  -1 2026.70   33.50 
   2   1   1 2128.99   34.20 
  -2   1  -1 2095.29   32.90 
  -3  -1  -1 3357.26   54.89 
  -3  -1  -1 3421.16   55.49 
  -3   1  -1 3469.45   55.99 
  -3   1  -1 3304.47   54.69 
   3   1   1 3409.36   55.09 
  -4  -1  -1  404.06    6.90 
  -4  -1  -1  407.26    6.80 
  -4   1  -1  402.26    6.90 
   4   1   1  413.66    6.80 
  -4   1  -1  407.16    7.00 
  -5  -1  -1   55.69    1.50 
  -5  -1  -1   58.09    1.40 
  -5   1  -1   55.19    1.40 
   5   1   1   57.69    1.30 
  -5   1  -1   57.89    1.50 
  -6  -1  -1  132.29    2.80 
  -6  -1  -1  130.69    2.60 
  -6   1  -1  134.59    2.70 
   6   1   1  132.99    2.60 
  -6   1  -1  126.29    2.90 
  -7  -1  -1   26.80    1.10 
  -7  -1  -1   23.80    0.90 
  -7   1  -1   25.80    1.00 
   7   1   1   24.90    0.90 
  -7   1  -1   24.60    1.10 
  -8  -1  -1   65.09    1.90 
  -8  -1  -1   63.59    1.70 
  -8   1  -1   61.29    1.70 
  -8   1  -1   64.29    1.90 
   8   1   1   65.09    1.60 
  -9  -1  -1    3.90    0.50 
  -9  -1  -1    4.40    0.60 
  -9   1  -1    4.10    0.50 
   9   1   1    3.10    0.40 
  -9   1  -1    3.20    0.60 
 -10  -1  -1   10.60    0.80 
 -10  -1  -1    8.20    0.90 
 -10   1  -1   10.90    0.80 
 -10   1  -1   10.90    1.00 
  10   1   1   10.70    0.70 
 -11  -1  -1    7.30    0.70 
 -11  -1  -1    5.80    0.80 
 -11   1  -1    8.10    0.80 
 -11   1  -1    5.10    0.80 
 -12  -1  -1   10.20    1.10 
 -12  -1  -1    9.80    0.90 
 -12   1  -1    9.40    1.10 
 -12   1  -1    8.50    0.80 
 -13  -1  -1    0.50    0.60 
 -13   1  -1    0.70    0.60 
 -13   1  -1    0.20    0.40 
 -14  -1  -1   10.50    1.20 
 -14   1  -1   10.90    1.20 
 -15  -1  -1  161.78    4.50 
 -15   1  -1  166.48    4.60 
 -16  -1  -1    6.70    1.10 
 -16   1  -1    8.30    1.20 
 -16  -2   1   85.49    3.30 
 -16   2   1   84.09    3.20 
 -15  -2   1   21.30    1.70 
 -15   2   1   25.30    1.80 
 -14  -2   1    1.40    0.70 
 -14   2   1    3.10    0.80 
 -13  -2   1   30.10    1.70 
 -13   2   1   24.60    1.60 
 -12  -2   1   63.09    2.40 
 -12   2   1   63.29    2.30 
 -12   2   1   65.39    1.90 
  12   2  -1   65.89    2.00 
 -11  -2   1   47.70    2.00 
  11   2  -1   51.99    1.70 
 -11   2   1   53.19    1.60 
 -11   2   1   50.79    2.00 
 -10  -2   1   18.00    1.20 
 -10  -2   1   17.30    0.90 
 -10   2   1   18.50    0.90 
 -10   2   1   19.40    1.20 
  10   2  -1   18.00    1.00 
  -9  -2   1   52.99    1.50 
  -9   2   1   50.19    1.80 
   9   2  -1   53.79    1.70 
  -9   2   1   55.39    1.60 
  -8  -2   1   12.60    0.90 
   8  -2  -1   14.30    0.50 
  -8  -2   1   13.40    0.70 
  -8   2   1   14.30    0.90 
  -8   2   1   12.50    0.70 
   8   2  -1   12.50    0.80 
  -7  -2   1  656.23   11.00 
  -7  -2   1  658.83   11.50 
   7  -2  -1  687.03   10.80 
  -7   2   1  646.14   11.10 
  -7   2   1  671.13   11.50 
   7   2  -1  668.03   11.30 
  -6  -2   1    2.20    0.40 
   6  -2  -1    2.00    0.30 
  -6  -2   1    2.80    0.40 
  -6   2   1    1.60    0.40 
  -6   2   1    2.40    0.30 
   6   2  -1    2.10    0.40 
  -6   2   1    3.00    0.40 
  -5  -2   1  485.95    8.50 
  -5  -2   1  491.05    8.20 
   5  -2  -1  508.65    8.10 
  -5   2   1  468.75    8.50 
  -5   2   1  488.95    8.00 
  -5   2   1  495.05    8.30 
   5   2  -1  494.65    8.40 
  -4  -2   1  159.08    3.20 
  -4  -2   1  161.78    2.90 
  -4   2   1  159.78    3.00 
   4   2  -1  155.08    3.20 
  -4   2   1  160.28    2.90 
  -4   2   1  159.78    3.20 
   4   2  -1  159.28    2.90 
  -3  -2   1  172.48    3.10 
  -3  -2   1  172.78    3.30 
   3   2  -1  172.58    3.30 
  -3   2   1  173.28    3.30 
  -3   2   1  170.48    3.20 
   3   2  -1  167.18    3.10 
  -3   2   1  174.48    3.10 
   2  -2  -1    1.80    0.30 
  -2  -2   1    1.60    0.30 
   2   2  -1    1.40    0.30 
  -2   2   1    2.00    0.30 
   2   2  -1    1.30    0.20 
  -2   2   1    1.30    0.30 
  -2   2   1    1.60    0.30 
  -1  -2   1   11.00    0.50 
   1  -2  -1    9.90    0.50 
  -1   2   1    9.60    0.50 
   1   2  -1   10.30    0.60 
  -1   2   1    9.80    0.50 
  -1   2   1   10.40    0.50 
   0  -2  -1    0.30    0.20 
   0  -2   1    0.20    0.20 
   0   2   1   -0.10    0.20 
   0   2   1    0.20    0.20 
   0   2  -1   -0.20    0.20 
   0   2  -1   -0.10    0.20 
   1  -2   1  480.25    8.00 
  -1  -2  -1  486.55    8.00 
  -1  -2  -1  472.25    8.00 
  -1   2  -1  498.55    8.00 
   1   2   1  490.45    8.10 
  -1   2  -1  482.05    8.10 
   1   2   1  461.05    8.00 
  -1   2  -1  491.65    8.00 
  -2  -2  -1  146.09    2.80 
   2  -2   1  150.68    2.90 
  -2  -2  -1  148.09    2.80 
  -2   2  -1  149.59    2.90 
   2   2   1  140.69    2.80 
  -2   2  -1  150.58    2.70 
  -2   2  -1  145.69    2.80 
   2   2   1  147.29    2.90 
  -3  -2  -1  105.79    2.20 
   3  -2   1  109.19    2.30 
  -3  -2  -1  105.39    2.20 
  -3   2  -1  106.29    2.00 
  -3   2  -1  105.19    2.20 
   3   2   1  105.59    2.30 
  -3   2  -1  106.99    2.30 
  -4  -2  -1    0.20    0.20 
  -4  -2  -1    0.40    0.30 
  -4   2  -1    0.30    0.30 
  -4   2  -1    0.50    0.30 
  -5  -2  -1   29.00    1.00 
  -5  -2  -1   28.50    1.10 
  -5   2  -1   29.60    1.00 
  -5   2  -1   29.90    1.10 
  -5   2  -1   28.90    0.60 
   5   2   1   27.40    1.00 
  -6  -2  -1  194.38    4.00 
  -6  -2  -1  200.28    3.80 
   6   2   1  200.38    3.90 
  -6   2  -1  190.78    3.80 
  -6   2  -1  197.88    4.00 
  -7  -2  -1   15.10    0.90 
  -7  -2  -1   16.50    0.80 
   7   2   1   16.40    0.90 
  -7   2  -1   16.70    0.90 
  -7   2  -1   15.50    0.80 
  -8  -2  -1  126.29    2.80 
  -8  -2  -1  123.89    3.00 
  -8   2  -1  124.99    2.80 
  -8   2  -1  121.09    3.00 
   8   2   1  121.69    2.80 
  -9  -2  -1   -0.10    0.40 
  -9  -2  -1    0.00    0.30 
  -9   2  -1   -0.20    0.30 
  -9   2  -1   -0.10    0.40 
   9   2   1    0.10    0.30 
 -10  -2  -1  185.28    4.30 
 -10  -2  -1  192.08    3.90 
 -10   2  -1  182.88    4.30 
 -10   2  -1  190.18    4.00 
  10   2   1  187.08    3.90 
 -11  -2  -1    0.20    0.40 
 -11  -2  -1    0.20    0.50 
  11   2   1    0.10    0.40 
 -11   2  -1   -0.20    0.40 
 -11   2  -1    0.30    0.40 
 -12  -2  -1   50.39    2.10 
 -12   2  -1   48.50    2.10 
 -12   2  -1   50.69    1.80 
 -13  -2  -1    2.50    0.70 
 -13   2  -1    1.70    0.70 
 -13   2  -1    2.40    0.60 
 -14  -2  -1   18.10    1.50 
 -14   2  -1   19.60    1.60 
 -15  -2  -1   26.20    1.80 
 -15   2  -1   27.80    1.90 
 -16  -2  -1   33.20    2.10 
 -16   2  -1   32.00    2.10 
 -16  -3   1   76.99    3.20 
 -16   3   1   83.19    3.30 
 -15  -3   1    6.20    1.20 
 -15   3   1    4.10    1.00 
 -14  -3   1   66.29    2.70 
 -14   3   1   69.49    2.70 
 -13  -3   1   17.90    1.50 
 -13   3   1   19.90    1.60 
  13   3  -1   19.10    1.70 
 -13   3   1   18.30    1.80 
 -12  -3   1    0.10    0.50 
 -12   3   1    0.60    0.50 
 -12   3   1    0.00    0.50 
  12   3  -1   -0.10    0.50 
 -11  -3   1  205.58    4.90 
 -11   3   1  211.88    4.40 
 -11   3   1  206.98    4.90 
  11   3  -1  210.68    4.60 
 -10  -3   1  365.26    7.20 
 -10  -3   1  360.46    6.60 
 -10   3   1  357.06    7.20 
  10   3  -1  361.46    6.90 
 -10   3   1  355.86    6.70 
  -9  -3   1    7.70    0.90 
  -9  -3   1    9.40    0.70 
  -9   3   1    9.30    0.80 
   9   3  -1    7.80    0.80 
  -9   3   1    9.50    1.00 
  -8  -3   1   27.00    1.30 
  -8  -3   1   26.90    1.00 
   8  -3  -1   24.30    0.80 
  -8   3   1   25.40    1.30 
  -8   3   1   25.90    1.10 
  -8   3   1   27.30    0.90 
   8   3  -1   25.10    1.20 
  -7  -3   1   11.00    0.70 
   7  -3  -1   11.90    0.60 
  -7  -3   1   10.80    0.90 
  -7   3   1   12.80    0.60 
   7   3  -1   11.10    0.90 
  -7   3   1   12.00    0.90 
  -7   3   1   10.60    0.80 
  -6  -3   1   42.00    1.50 
  -6  -3   1   45.30    1.30 
   6   3  -1   43.00    1.50 
  -6   3   1   43.80    1.40 
  -6   3   1   44.50    1.20 
  -6   3   1   44.80    1.50 
  -5  -3   1  107.79    2.60 
   5  -3  -1  105.19    2.50 
  -5  -3   1  109.69    2.30 
  -5   3   1  103.59    2.40 
  -5   3   1  106.69    2.60 
   5   3  -1  107.99    2.30 
  -5   3   1  110.79    2.20 
   5   3  -1  106.09    2.60 
  -4  -3   1   90.59    2.00 
  -4  -3   1   93.29    2.20 
   4  -3  -1   91.39    2.20 
  -4   3   1   88.49    2.10 
  -4   3   1   91.79    2.00 
   4   3  -1   92.19    2.30 
  -4   3   1   91.39    2.20 
   4   3  -1   90.59    2.00 
  -3  -3   1  222.98    4.10 
  -3  -3   1  220.58    4.30 
   3  -3  -1  226.98    4.30 
  -3   3   1  222.38    4.30 
  -3   3   1  219.98    4.10 
   3   3  -1  225.08    4.40 
  -3   3   1  223.88    4.20 
   3   3  -1  224.98    4.10 
  -2  -3   1  164.38    3.30 
   2  -3  -1  166.38    3.30 
  -2   3   1  165.28    3.30 
  -2   3   1  172.38    3.30 
   2   3  -1  163.08    3.20 
   2   3  -1  163.98    3.40 
  -2   3   1  168.58    3.20 
  -1  -3   1   17.90    0.80 
   1  -3  -1   17.70    0.80 
   1   3  -1   17.10    0.80 
  -1   3   1   16.90    0.80 
   1   3  -1   18.70    0.80 
  -1   3   1   17.00    0.80 
   0  -3   1    0.10    0.30 
   0  -3  -1    0.10    0.20 
   0   3   1    0.20    0.30 
   0   3  -1   -0.30    0.20 
   0   3  -1   -0.20    0.20 
   0   3   1   -0.10    0.20 
   1  -3   1   10.60    0.70 
  -1  -3  -1   11.10    0.70 
  -1  -3  -1    9.70    0.60 
   1   3   1    9.60    0.70 
   1   3   1    9.20    0.60 
  -1   3  -1    9.00    0.60 
  -1   3  -1    9.60    0.60 
   2  -3   1  975.10   16.00 
  -2  -3  -1  962.20   15.90 
  -2  -3  -1  970.90   15.90 
  -2   3  -1  982.60   15.80 
   2   3   1  964.60   15.90 
  -2   3  -1  952.80   15.90 
   2   3   1  983.20   16.00 
  -2   3  -1  977.00   16.00 
  -3  -3  -1   53.29    1.50 
   3  -3   1   48.60    1.50 
  -3  -3  -1   51.29    1.40 
   3   3   1   49.30    1.50 
  -3   3  -1   52.99    1.50 
  -3   3  -1   52.29    1.30 
  -3   3  -1   50.39    1.50 
   3   3   1   50.59    1.40 
  -4  -3  -1   13.40    0.70 
   4  -3   1   14.20    0.80 
  -4  -3  -1   14.80    0.80 
  -4   3  -1   14.00    0.80 
   4   3   1   14.40    0.90 
  -4   3  -1   13.80    0.80 
  -4   3  -1   14.70    0.60 
   5  -3   1   58.69    1.70 
  -5  -3  -1   55.59    1.70 
  -5  -3  -1   57.49    1.60 
  -5   3  -1   60.19    1.70 
  -5   3  -1   57.69    1.30 
   5   3   1   58.69    1.70 
  -5   3  -1   58.29    1.80 
  -6  -3  -1   93.99    2.40 
  -6  -3  -1   93.89    2.30 
  -6   3  -1   99.89    2.40 
  -6   3  -1   95.99    2.50 
   6   3   1   94.19    2.40 
  -6   3  -1   96.09    1.90 
  -7  -3  -1  290.07    5.50 
  -7  -3  -1  280.57    5.60 
   7  -3   1  296.97    4.90 
   7   3   1  291.57    5.60 
  -7   3  -1  284.37    5.50 
  -7   3  -1  292.87    5.80 
  -8  -3  -1  111.59    2.60 
  -8  -3  -1  113.99    2.90 
  -8   3  -1  107.09    2.90 
  -8   3  -1  109.09    2.70 
   8   3   1  112.39    2.80 
  -9  -3  -1  201.38    4.10 
  -9  -3  -1  196.18    4.40 
  -9   3  -1  196.98    4.20 
  -9   3  -1  195.38    4.50 
   9   3   1  200.08    4.30 
 -10  -3  -1  153.18    3.80 
 -10  -3  -1  148.99    3.40 
 -10   3  -1  151.98    3.50 
 -10   3  -1  154.08    3.90 
  10   3   1  147.09    3.50 
 -11  -3  -1  245.68    5.50 
 -11  -3  -1  244.08    5.00 
  11   3   1  246.38    5.10 
 -11   3  -1  247.78    5.10 
 -11   3  -1  230.68    5.40 
 -12  -3  -1    8.10    1.00 
 -12   3  -1    6.70    0.90 
  12   3   1    8.70    0.90 
 -12   3  -1   10.50    1.20 
 -13  -3  -1    1.10    0.70 
 -13   3  -1    1.30    0.70 
 -13   3  -1    2.50    0.70 
 -14  -3  -1  156.08    4.40 
 -14   3  -1  159.08    4.50 
 -15  -3  -1    2.10    0.90 
 -15   3  -1    2.00    0.90 
 -15  -4   1    0.70    0.80 
 -15   4   1    0.70    0.70 
 -14  -4   1   21.30    1.70 
 -14   4   1   24.10    1.80 
 -13  -4   1    0.10    0.60 
 -13   4   1    0.10    0.50 
 -13   4   1    0.30    0.60 
  13   4  -1    0.70    0.60 
 -12  -4   1   45.70    2.10 
 -12   4   1   43.80    2.10 
 -12   4   1   45.90    1.80 
  12   4  -1   40.90    1.90 
 -11  -4   1   13.60    1.30 
 -11   4   1   10.20    1.20 
  11   4  -1   10.90    1.10 
 -11   4   1    9.80    1.00 
 -10  -4   1   45.40    1.60 
 -10  -4   1   44.40    1.90 
 -10   4   1   46.70    1.70 
  10   4  -1   44.70    1.90 
 -10   4   1   41.80    1.90 
  -9  -4   1   13.10    0.90 
  -9  -4   1   15.00    1.20 
  -9   4   1   13.10    1.20 
   9   4  -1   12.70    1.10 
  -9   4   1   12.80    1.00 
   8  -4  -1  357.46    7.00 
  -8  -4   1  354.06    7.00 
  -8  -4   1  361.36    6.60 
  -8   4   1  344.67    6.70 
   8   4  -1  346.57    6.90 
  -8   4   1  361.26    7.00 
   7  -4  -1   96.79    2.70 
  -7  -4   1   93.89    2.70 
  -7  -4   1   98.79    2.40 
  -7   4   1   95.19    2.20 
  -7   4   1   96.69    2.50 
   7   4  -1   94.89    2.70 
  -7   4   1   97.49    2.70 
  -6  -4   1    2.30    0.50 
  -6  -4   1    1.30    0.50 
   6  -4  -1    1.60    0.50 
  -6   4   1    3.20    0.60 
   6   4  -1    1.90    0.50 
  -6   4   1    1.20    0.50 
  -6   4   1    2.60    0.40 
   5  -4  -1   13.50    0.90 
  -5  -4   1   12.10    0.80 
  -5  -4   1   13.10    0.90 
   5   4  -1   14.00    0.80 
   5   4  -1   12.30    1.00 
  -5   4   1   12.90    0.90 
  -5   4   1   13.80    0.80 
  -5   4   1   14.70    0.90 
  -4  -4   1   69.19    2.00 
  -4  -4   1   70.99    1.90 
   4  -4  -1   71.09    2.00 
  -4   4   1   70.39    2.00 
  -4   4   1   68.79    1.80 
   4   4  -1   68.59    1.80 
   4   4  -1   67.99    2.00 
  -4   4   1   66.29    1.90 
  -3  -4   1  430.06    7.70 
  -3  -4   1  427.86    7.50 
   3  -4  -1  413.26    7.60 
  -3   4   1  406.46    7.60 
  -3   4   1  417.46    7.70 
   3   4  -1  427.66    7.50 
   3   4  -1  434.36    7.80 
  -3   4   1  435.06    7.50 
   2  -4  -1   19.30    0.90 
  -2  -4   1   19.70    1.00 
  -2   4   1   20.80    0.90 
   2   4  -1   20.40    0.90 
   2   4  -1   19.50    1.00 
   1  -4  -1   81.69    2.10 
  -1  -4   1   82.69    2.10 
  -1   4   1   81.49    2.10 
  -1   4   1   81.19    2.10 
   1   4  -1   81.29    2.10 
   1   4  -1   78.59    2.00 
   0  -4   1    7.20    0.70 
   0  -4  -1    5.80    0.60 
   0   4  -1    7.40    0.70 
   0   4   1    6.00    0.60 
   0   4   1    5.00    0.60 
   0   4  -1    5.30    0.60 
  -1  -4  -1    9.50    0.70 
   1  -4   1    8.40    0.70 
  -1  -4  -1    8.80    0.70 
   1   4   1    9.40    0.70 
   1   4   1    9.60    0.80 
  -1   4  -1    6.70    0.60 
  -1   4  -1    5.90    0.60 
  -2  -4  -1   56.79    1.70 
  -2  -4  -1   59.39    1.70 
   2  -4   1   55.09    1.70 
  -2   4  -1   56.29    1.60 
   2   4   1   58.79    1.70 
  -2   4  -1   60.99    1.70 
   2   4   1   61.69    1.80 
   3  -4   1  135.69    3.10 
  -3  -4  -1  130.39    3.00 
  -3  -4  -1  137.29    3.00 
  -3   4  -1  129.69    3.10 
  -3   4  -1  135.69    3.00 
  -3   4  -1  138.79    2.90 
   3   4   1  138.69    3.20 
   3   4   1  127.79    2.90 
   4  -4   1  196.88    4.20 
  -4  -4  -1  201.08    4.20 
  -4  -4  -1  202.38    4.10 
   4   4   1  200.08    4.10 
  -4   4  -1  202.08    4.20 
  -4   4  -1  198.58    4.20 
   4   4   1  202.48    4.30 
  -4   4  -1  203.08    3.90 
   5  -4   1   18.80    1.10 
  -5  -4  -1   17.10    1.00 
  -5  -4  -1   18.80    1.00 
  -5   4  -1   19.70    1.10 
   5   4   1   17.20    1.00 
  -5   4  -1   18.20    1.00 
  -5   4  -1   18.80    0.80 
  -6  -4  -1  756.62   12.80 
   6  -4   1  720.83   12.90 
  -6  -4  -1  745.73   12.90 
  -6   4  -1  758.22   12.90 
  -6   4  -1  759.92   12.30 
   6   4   1  726.33   13.00 
  -6   4  -1  741.03   13.00 
   7  -4   1   60.69    2.10 
  -7  -4  -1   61.59    2.10 
  -7  -4  -1   60.89    1.90 
   7   4   1   62.99    2.10 
  -7   4  -1   63.39    2.00 
  -7   4  -1   59.49    2.10 
   8  -4   1   45.60    1.80 
  -8  -4  -1   44.90    1.80 
  -8  -4  -1   45.20    1.60 
   8   4   1   40.10    1.70 
  -8   4  -1   44.50    1.70 
  -8   4  -1   43.90    1.80 
  -9  -4  -1    6.00    0.80 
   9  -4   1    6.30    0.90 
  -9  -4  -1    6.60    0.90 
  -9   4  -1    5.40    0.80 
   9   4   1    6.90    0.90 
  -9   4  -1    5.50    0.80 
 -10  -4  -1   -0.10    0.50 
 -10  -4  -1    0.20    0.50 
 -10   4  -1    0.30    0.50 
 -10   4  -1   -0.50    0.50 
  10   4   1   -0.50    0.50 
 -11  -4  -1    5.40    0.90 
 -11  -4  -1    5.60    0.90 
 -11   4  -1    4.50    0.80 
 -11   4  -1    5.30    0.90 
  11   4   1    5.90    0.90 
 -12  -4  -1   10.00    1.20 
  12   4   1    9.80    1.10 
 -12   4  -1   10.20    1.10 
 -12   4  -1   10.70    1.30 
 -13  -4  -1   37.80    2.10 
 -13   4  -1   41.60    1.90 
 -13   4  -1   42.70    2.20 
 -14  -4  -1   55.79    2.50 
 -14   4  -1   53.89    2.60 
 -14  -5   1    0.00    0.80 
  14  -5  -1   -0.30    0.70 
 -14   5   1    0.50    0.80 
  14   5  -1    0.70    1.00 
  13  -5  -1   24.90    1.80 
 -13  -5   1   24.80    1.90 
 -13   5   1   22.30    1.50 
  13   5  -1   23.10    1.80 
 -13   5   1   23.60    1.80 
 -12  -5   1    8.10    1.20 
  12  -5  -1   10.50    1.30 
 -12   5   1    7.30    1.00 
 -12   5   1    7.50    1.10 
  12   5  -1    7.70    1.10 
 -11  -5   1   39.70    2.10 
  11  -5  -1   38.80    2.00 
  11   5  -1   43.60    2.00 
 -11   5   1   43.30    1.90 
 -11   5   1   42.70    2.10 
 -10  -5   1    9.00    1.10 
  10  -5  -1    7.30    1.00 
  10   5  -1    7.50    1.10 
 -10   5   1    6.30    1.00 
 -10   5   1    6.20    0.90 
  -9  -5   1    1.00    0.60 
   9  -5  -1    1.20    0.60 
  -9  -5   1    1.70    0.60 
  -9   5   1    0.80    0.50 
  -9   5   1    1.40    0.70 
   9   5  -1    0.90    0.70 
  -8  -5   1   22.40    1.20 
   8  -5  -1   21.90    1.40 
  -8  -5   1   21.20    1.40 
  -8   5   1   22.30    1.40 
  -8   5   1   20.60    1.30 
   8   5  -1   21.00    1.40 
  -7  -5   1    3.50    0.70 
   7  -5  -1    3.00    0.70 
  -7  -5   1    3.30    0.60 
  -7   5   1    3.30    0.60 
  -7   5   1    3.60    0.70 
   7   5  -1    4.00    0.80 
  -6  -5   1  841.82   14.30 
   6  -5  -1  821.62   14.50 
  -6  -5   1  835.62   14.60 
  -6   5   1  853.81   14.10 
  -6   5   1  819.92   14.40 
   6   5  -1  840.72   14.70 
   6   5  -1  843.82   14.20 
  -6   5   1  815.02   14.60 
  -5  -5   1   16.80    1.10 
   5  -5  -1   15.90    1.10 
  -5  -5   1   15.40    1.00 
  -5   5   1   14.90    1.10 
   5   5  -1   18.20    1.30 
  -5   5   1   16.40    1.00 
  -5   5   1   15.00    1.00 
   5   5  -1   16.80    1.00 
   4  -5  -1    0.70    0.40 
  -4  -5   1    0.90    0.50 
  -4  -5   1    0.50    0.40 
   4   5  -1    0.60    0.40 
  -4   5   1    1.50    0.50 
  -4   5   1    0.60    0.50 
  -4   5   1    1.00    0.40 
   4   5  -1    0.70    0.50 
  -3  -5   1  189.98    4.30 
   3  -5  -1  200.18    4.30 
  -3  -5   1  204.28    4.20 
   3   5  -1  197.68    4.40 
  -3   5   1  200.58    4.20 
   3   5  -1  204.98    4.20 
  -3   5   1  190.78    4.20 
   2  -5  -1    1.70    0.50 
  -2  -5   1    2.90    0.60 
  -2  -5   1    2.00    0.50 
  -2   5   1    1.40    0.50 
  -2   5   1    3.60    0.60 
   2   5  -1    1.90    0.50 
   2   5  -1    2.20    0.50 
   1  -5  -1  189.48    4.10 
  -1  -5   1  185.78    4.10 
   1   5  -1  185.88    4.10 
  -1   5   1  188.98    4.10 
   1   5  -1  190.78    4.00 
  -1   5   1  189.48    4.10 
   0  -5   1    4.70    0.70 
   0  -5  -1    4.00    0.60 
   0  -5  -1    4.00    0.60 
   0   5  -1    4.00    0.60 
   0   5   1    4.60    0.70 
   0   5  -1    4.70    0.70 
   0   5   1    5.50    0.70 
   1  -5   1    2.40    0.50 
  -1  -5  -1    2.30    0.50 
  -1  -5  -1    2.30    0.50 
  -1   5  -1    2.80    0.60 
  -1   5  -1    1.90    0.50 
   1   5   1    2.50    0.60 
   1   5   1    2.50    0.50 
  -2  -5  -1    1.90    0.50 
  -2  -5  -1    2.60    0.60 
   2  -5   1    2.20    0.50 
   2   5   1    4.20    0.60 
   2   5   1    3.60    0.70 
  -2   5  -1    2.90    0.60 
  -2   5  -1    3.10    0.60 
   3  -5   1  126.79    3.20 
  -3  -5  -1  133.79    3.20 
  -3  -5  -1  127.79    3.10 
   3   5   1  129.59    3.10 
  -3   5  -1  133.09    3.00 
  -3   5  -1  127.79    3.10 
   3   5   1  129.59    3.30 
  -4  -5  -1 1075.59   18.30 
   4  -5   1 1079.19   18.40 
  -4  -5  -1 1098.79   18.40 
  -4   5  -1 1080.99   18.30 
  -4   5  -1 1074.29   18.50 
   4   5   1 1095.79   18.50 
  -4   5  -1 1087.09   18.00 
   4   5   1 1100.49   18.20 
   5  -5   1    0.20    0.40 
  -5  -5  -1    0.30    0.50 
  -5  -5  -1    0.40    0.50 
   5   5   1    0.90    0.60 
  -5   5  -1   -0.30    0.40 
   5   5   1    0.20    0.40 
  -5   5  -1    1.40    0.50 
  -5   5  -1    0.90    0.40 
  -6  -5  -1   -0.20    0.40 
  -6  -5  -1    0.10    0.40 
   6  -5   1    0.20    0.50 
  -6   5  -1    0.00    0.50 
   6   5   1   -0.20    0.50 
  -6   5  -1   -0.10    0.50 
  -7  -5  -1    3.10    0.70 
   7  -5   1    2.90    0.70 
  -7  -5  -1    3.50    0.70 
   7   5   1    3.40    0.80 
  -7   5  -1    2.50    0.60 
  -7   5  -1    4.10    0.80 
   8  -5   1   44.70    1.90 
  -8  -5  -1   47.10    2.00 
  -8  -5  -1   46.90    1.80 
   8   5   1   46.70    2.00 
  -8   5  -1   43.50    2.00 
  -8   5  -1   45.50    1.80 
  -9  -5  -1    0.30    0.60 
  -9  -5  -1    0.20    0.50 
   9  -5   1    0.20    0.60 
  -9   5  -1   -0.10    0.50 
   9   5   1    0.60    0.60 
  -9   5  -1    0.30    0.50 
 -10  -5  -1    2.20    0.80 
 -10  -5  -1    2.00    0.70 
  10  -5   1    1.40    0.70 
 -10   5  -1    2.40    0.70 
 -10   5  -1    2.80    0.70 
  10   5   1    3.10    0.80 
 -11  -5  -1    4.00    0.90 
  11  -5   1    4.10    0.90 
 -11   5  -1    5.60    0.90 
 -11   5  -1    4.60    0.90 
  11   5   1    3.90    0.90 
  12  -5   1   21.30    1.70 
 -12  -5  -1   20.20    1.70 
 -12   5  -1   20.50    1.50 
  12   5   1   19.80    1.60 
 -12   5  -1   15.60    1.50 
 -13  -5  -1    3.80    1.00 
  13  -5   1    3.20    1.00 
 -13   5  -1    3.90    1.10 
  13   5   1    3.30    1.00 
 -13   5  -1    2.70    0.80 
 -12  -6   1    1.30    0.80 
  12  -6  -1    1.30    0.80 
 -12   6   1    0.50    0.70 
  12   6  -1    1.30    0.90 
 -12   6   1    1.40    0.80 
  11  -6  -1   82.39    3.00 
 -11  -6   1   83.59    3.10 
 -11   6   1   79.29    3.10 
 -11   6   1   88.79    2.90 
  11   6  -1   79.99    3.10 
 -10  -6   1    0.30    0.70 
  10  -6  -1   -0.20    0.60 
  10   6  -1    0.60    0.70 
 -10   6   1    1.00    0.70 
 -10   6   1    1.30    0.80 
  -9  -6   1    0.90    0.60 
  -9  -6   1   -0.30    0.60 
   9  -6  -1    1.00    0.70 
   9   6  -1    0.70    0.70 
  -9   6   1    0.40    0.60 
  -9   6   1    0.40    0.60 
   8  -6  -1    9.40    1.20 
  -8  -6   1   11.60    1.10 
  -8  -6   1   11.70    1.30 
  -8   6   1   11.30    1.30 
  -8   6   1    9.50    1.00 
   8   6  -1   11.00    1.20 
  -7  -6   1   83.49    2.80 
   7  -6  -1   80.29    2.70 
  -7  -6   1   82.49    2.50 
  -7   6   1   78.09    2.70 
  -7   6   1   81.59    2.60 
   7   6  -1   77.99    2.80 
  -6  -6   1    4.80    0.80 
  -6  -6   1    4.90    0.90 
   6  -6  -1    5.30    0.90 
   6   6  -1    4.00    0.90 
  -6   6   1    5.60    0.90 
  -6   6   1    5.40    0.80 
  -6   6   1    6.10    0.90 
   6   6  -1    5.20    0.80 
  -5  -6   1    8.60    1.00 
  -5  -6   1   10.50    1.10 
   5  -6  -1    9.10    1.00 
  -5   6   1   10.30    1.00 
   5   6  -1    8.90    0.90 
   5   6  -1   12.70    1.30 
  -5   6   1   10.10    1.00 
  -4  -6   1  315.07    6.50 
   4  -6  -1  316.77    6.50 
  -4  -6   1  311.47    6.30 
   4   6  -1  310.27    6.60 
  -4   6   1  316.67    6.30 
   4   6  -1  316.17    6.30 
  -4   6   1  315.47    6.40 
  -3  -6   1    1.10    0.60 
  -3  -6   1    1.50    0.60 
   3  -6  -1    1.30    0.60 
   3   6  -1    1.40    0.50 
  -3   6   1    1.20    0.60 
   3   6  -1    1.40    0.60 
  -3   6   1    1.00    0.50 
  -2  -6   1    0.20    0.50 
   2  -6  -1   -0.10    0.40 
  -2  -6   1    0.00    0.50 
  -2   6   1    0.00    0.40 
  -2   6   1   -0.30    0.40 
   2   6  -1   -0.40    0.50 
   2   6  -1    0.30    0.50 
  -1  -6   1   33.50    1.60 
   1  -6  -1   32.90    1.50 
   1  -6  -1   31.70    1.50 
  -1   6   1   32.50    1.60 
   1   6  -1   34.60    1.50 
  -1   6   1   31.70    1.50 
   1   6  -1   31.40    1.50 
   0  -6  -1   31.20    1.50 
   0  -6  -1   35.80    1.60 
   0  -6   1   35.10    1.60 
   0   6  -1   34.50    1.60 
   0   6   1   32.20    1.60 
   0   6  -1   33.40    1.60 
   0   6   1   34.60    1.60 
  -1  -6  -1   37.70    1.60 
  -1  -6  -1   36.50    1.60 
   1  -6   1   35.90    1.60 
   1   6   1   33.70    1.70 
  -1   6  -1   34.10    1.60 
  -1   6  -1   35.80    1.60 
   1   6   1   35.70    1.60 
   2  -6   1  177.78    4.10 
  -2  -6  -1  170.48    4.10 
  -2  -6  -1  173.98    4.10 
  -2   6  -1  169.48    4.00 
   2   6   1  175.18    4.20 
   2   6   1  172.28    4.00 
  -2   6  -1  165.78    4.00 
  -3  -6  -1   23.10    1.40 
   3  -6   1   25.90    1.50 
  -3  -6  -1   26.70    1.40 
   3   6   1   26.50    1.40 
  -3   6  -1   25.70    1.40 
   3   6   1   24.60    1.50 
  -3   6  -1   26.80    1.40 
  -4  -6  -1   16.80    1.20 
  -4  -6  -1   16.90    1.30 
   4  -6   1   15.30    1.20 
   4   6   1   19.20    1.40 
  -4   6  -1   17.10    1.10 
   4   6   1   17.40    1.20 
  -4   6  -1   16.70    1.20 
   5  -6   1   65.49    2.30 
  -5  -6  -1   61.69    2.30 
  -5  -6  -1   61.19    2.20 
   5   6   1   69.89    2.30 
   5   6   1   61.49    2.40 
  -5   6  -1   64.79    2.30 
  -5   6  -1   63.19    2.00 
  -6  -6  -1   46.20    1.90 
  -6  -6  -1   43.20    1.90 
   6  -6   1   43.70    1.90 
  -6   6  -1   44.70    1.90 
   6   6   1   45.20    2.10 
  -6   6  -1   48.00    2.10 
  -7  -6  -1    2.10    0.70 
   7  -6   1    2.20    0.70 
  -7  -6  -1    2.70    0.70 
  -7   6  -1    3.00    0.80 
   7   6   1    2.30    0.80 
  -7   6  -1    2.10    0.70 
   8  -6   1    6.40    1.00 
  -8  -6  -1    8.00    1.00 
  -8  -6  -1    7.90    1.10 
   8   6   1    7.30    1.10 
  -8   6  -1    7.80    1.10 
  -8   6  -1    8.80    1.10 
  -9  -6  -1    4.50    0.90 
   9  -6   1    3.70    0.90 
  -9  -6  -1    4.20    0.90 
   9   6   1    3.40    0.90 
  -9   6  -1    2.90    0.90 
  -9   6  -1    1.90    0.70 
 -10  -6  -1    4.40    1.00 
  10  -6   1    5.30    1.00 
 -10   6  -1    4.40    1.00 
  10   6   1    3.80    1.00 
 -10   6  -1    3.90    0.80 
 -11  -6  -1    3.50    1.00 
  11  -6   1    4.00    0.90 
 -11   6  -1    3.00    0.90 
  11   6   1    2.90    1.00 
 -11   6  -1    4.90    1.10 
  12  -6   1    5.20    1.10 
 -12  -6  -1    2.80    0.90 
 -12   6  -1    4.30    1.00 
  12   6   1    4.70    1.10 
 -12   6  -1    3.10    1.00 
  10  -7  -1   11.40    1.40 
 -10  -7   1   11.10    1.50 
  10   7  -1   11.00    1.50 
 -10   7   1   12.20    1.50 
 -10   7   1   11.50    1.30 
   9  -7  -1    1.00    0.70 
  -9  -7   1    0.00    0.70 
  -9   7   1    1.00    0.80 
   9   7  -1    0.40    0.80 
  -9   7   1    0.40    0.70 
   8  -7  -1   15.40    1.50 
  -8  -7   1   12.50    1.40 
  -8  -7   1   12.70    1.30 
   8   7  -1    9.20    1.30 
  -8   7   1   14.50    1.50 
  -8   7   1   11.50    1.30 
   7  -7  -1    5.80    1.00 
  -7  -7   1    5.00    1.00 
  -7  -7   1    7.70    1.00 
  -7   7   1    6.00    1.00 
   7   7  -1    4.50    1.10 
  -6  -7   1    0.80    0.70 
   6  -7  -1    0.30    0.60 
  -6  -7   1    0.80    0.60 
   6   7  -1    0.70    0.80 
   6   7  -1    1.60    0.70 
  -6   7   1    1.10    0.70 
  -5  -7   1    2.70    0.80 
   5  -7  -1    3.50    0.80 
  -5  -7   1    6.30    1.00 
  -5   7   1    4.20    0.80 
   5   7  -1    5.10    0.90 
  -5   7   1    4.80    0.90 
   5   7  -1    5.50    1.00 
  -4  -7   1   25.00    1.60 
  -4  -7   1   29.50    1.60 
   4  -7  -1   26.80    1.60 
  -4   7   1   25.20    1.60 
   4   7  -1   26.30    1.50 
   4   7  -1   24.00    1.70 
  -4   7   1   27.10    1.50 
  -3  -7   1    9.50    1.10 
  -3  -7   1    9.60    1.10 
   3  -7  -1    9.10    1.10 
   3   7  -1   10.00    1.20 
   3   7  -1    9.70    1.00 
  -3   7   1   10.20    1.10 
  -3   7   1   12.60    1.30 
  -2  -7   1   -0.70    0.50 
  -2  -7   1    0.90    0.60 
   2  -7  -1    0.10    0.50 
   2  -7  -1   -0.30    0.60 
   2   7  -1    0.60    0.60 
  -2   7   1   -0.30    0.50 
   2   7  -1   -0.30    0.50 
  -2   7   1    0.30    0.60 
   1  -7  -1   12.90    1.20 
  -1  -7   1   10.30    1.10 
   1  -7  -1    9.70    1.20 
  -1  -7   1   10.20    1.10 
   1   7  -1   12.50    1.30 
  -1   7   1   11.40    1.20 
  -1   7   1   12.70    1.30 
   1   7  -1   12.80    1.30 
   0  -7   1   17.90    1.50 
   0  -7   1   16.60    1.40 
   0  -7  -1   19.20    1.40 
   0  -7  -1   15.30    1.30 
   0   7  -1   16.90    1.40 
   0   7   1   15.80    1.40 
   0   7  -1   13.60    1.30 
   0   7   1   17.70    1.40 
  -1  -7  -1    2.70    0.70 
   1  -7   1    3.10    0.80 
  -1  -7  -1    5.10    0.90 
   1   7   1    3.20    0.80 
  -1   7  -1    4.20    0.90 
  -1   7  -1    2.80    0.80 
   1   7   1    3.60    0.80 
  -2  -7  -1    7.90    1.10 
  -2  -7  -1    9.10    1.10 
   2  -7   1    6.60    1.00 
  -2   7  -1   10.10    1.20 
   2   7   1    7.50    1.10 
  -2   7  -1    9.10    1.10 
   2   7   1   10.50    1.10 
   3  -7   1   16.40    1.40 
  -3  -7  -1   17.50    1.40 
  -3  -7  -1   20.50    1.40 
   3   7   1   17.50    1.50 
   3   7   1   18.30    1.40 
  -3   7  -1   17.80    1.30 
  -3   7  -1   18.20    1.40 
  -4  -7  -1   -0.40    0.60 
  -4  -7  -1    0.60    0.60 
   4  -7   1    0.40    0.60 
  -4   7  -1    0.70    0.60 
   4   7   1    0.30    0.60 
   4   7   1    0.30    0.70 
  -4   7  -1    0.70    0.60 
  -5  -7  -1    1.00    0.60 
  -5  -7  -1    1.30    0.70 
   5  -7   1    0.60    0.60 
   5   7   1    1.70    0.80 
   5   7   1    1.30    0.70 
  -5   7  -1    1.80    0.70 
  -6  -7  -1   10.70    1.20 
   6  -7   1   10.70    1.30 
  -6  -7  -1   12.20    1.30 
   6   7   1    7.70    1.20 
  -6   7  -1   11.00    1.30 
  -7  -7  -1   45.80    2.20 
  -7  -7  -1   42.40    2.00 
   7  -7   1   40.60    2.10 
  -7   7  -1   43.00    2.10 
   7   7   1   44.80    2.30 
   8  -7   1   -0.50    0.60 
  -8  -7  -1   -0.40    0.70 
  -8  -7  -1    0.00    0.60 
  -8   7  -1    0.00    0.70 
   8   7   1    0.10    0.80 
  -8   7  -1    0.20    0.70 
  -9  -7  -1    0.30    0.70 
   9  -7   1    0.00    0.70 
  -9  -7  -1    0.40    0.70 
   9   7   1    0.30    0.90 
  -9   7  -1    0.10    0.70 
  -9   7  -1    0.60    0.80 
  -6  -8   1    2.20    0.90 
  -6  -8   1    2.20    0.90 
   6  -8  -1    2.70    0.90 
   6   8  -1    2.90    1.00 
   6   8  -1    2.30    0.80 
  -6   8   1    1.20    0.80 
  -5  -8   1    2.20    0.80 
  -5  -8   1    1.10    0.80 
   5  -8  -1    1.60    0.80 
   5   8  -1    0.40    0.70 
   5   8  -1    1.10    0.90 
  -5   8   1    0.60    0.70 
   4  -8  -1   25.10    1.70 
  -4  -8   1   22.10    1.80 
   4  -8  -1   21.60    1.80 
  -4  -8   1   26.20    1.70 
  -4   8   1   25.30    1.80 
   4   8  -1   25.00    1.70 
   4   8  -1   25.20    1.90 
  -4   8   1   26.50    1.80 
  -3  -8   1   11.70    1.30 
   3  -8  -1   12.30    1.30 
  -3  -8   1   12.20    1.40 
   3  -8  -1   12.50    1.40 
   3   8  -1   15.00    1.60 
  -3   8   1   14.00    1.40 
  -3   8   1   12.40    1.40 
   3   8  -1   14.10    1.40 
   2  -8  -1   28.00    1.80 
   2  -8  -1   31.10    1.80 
  -2  -8   1   27.20    1.80 
  -2  -8   1   30.20    1.90 
   2   8  -1   25.50    1.70 
   2   8  -1   26.90    1.90 
  -2   8   1   27.30    1.80 
  -2   8   1   29.40    1.80 
   1  -8  -1    1.20    0.80 
  -1  -8   1    1.10    0.70 
   1  -8  -1    0.70    0.70 
  -1  -8   1    0.60    0.70 
   1   8  -1    0.90    0.70 
   1   8  -1    1.40    0.80 
  -1   8   1    1.10    0.70 
  -1   8   1    2.10    0.80 
   0  -8  -1   34.90    2.00 
   0  -8   1   32.10    1.90 
   0  -8   1   33.10    1.90 
   0  -8  -1   32.30    1.90 
   0   8   1   35.00    1.90 
   0   8   1   30.70    1.90 
   0   8  -1   33.80    1.90 
   0   8  -1   32.90    1.90 
  -1  -8  -1   12.10    1.30 
   1  -8   1    7.80    1.10 
  -1  -8  -1   11.00    1.30 
   1  -8   1   10.60    1.30 
   1   8   1   12.80    1.50 
  -1   8  -1   10.70    1.30 
  -1   8  -1   12.80    1.40 
   1   8   1   10.10    1.20 
  -2  -8  -1    0.40    0.70 
   2  -8   1   -0.40    0.60 
  -2  -8  -1    0.10    0.60 
  -2   8  -1    0.90    0.70 
  -2   8  -1    0.80    0.70 
   2   8   1   -0.10    0.70 
   2   8   1    0.40    0.80 
  -3  -8  -1    5.00    1.00 
  -3  -8  -1    7.80    1.20 
   3  -8   1    7.90    1.20 
   3   8   1    6.60    1.20 
  -3   8  -1    7.80    1.10 
   3   8   1    7.70    1.10 
  -3   8  -1    5.30    1.00 
   4  -8   1    0.40    0.70 
  -4  -8  -1    1.60    0.80 
  -4  -8  -1    1.00    0.80 
   4   8   1    0.60    0.80 
  -4   8  -1   -0.10    0.70 
   4   8   1    1.00    0.90 
  -5  -8  -1   71.79    2.80 
  -5  -8  -1   71.09    2.80 
   5  -8   1   67.99    2.80 
  -5   8  -1   70.49    2.80 
   5   8   1   61.09    2.80 
   5   8   1   70.69    2.70 
   6  -8   1   19.90    1.80 
  -6  -8  -1   16.70    1.60 
  -6  -8  -1   15.90    1.60 
   6   8   1   19.70    1.80 
  -6   8  -1   17.80    1.70 
 -17   0   2    3.00    0.90 
 -16   0   2    2.30    0.80 
 -15   0   2   16.50    1.60 
 -14   0   2  127.49    3.70 
 -13   0   2  104.69    3.20 
 -12   0   2   29.40    1.50 
 -11   0   2    3.80    0.50 
 -11   0   2    4.00    0.70 
  11   0  -2    3.10    0.50 
 -10   0   2  135.19    3.40 
  10   0  -2  139.29    2.80 
 -10   0   2  140.09    2.70 
   9   0  -2   48.70    1.30 
  -9   0   2   46.00    1.20 
  -9   0   2   44.50    1.60 
  -8   0   2   81.09    1.70 
  -8   0   2   78.29    2.10 
   8   0  -2   80.79    1.80 
  -7   0   2  121.29    2.80 
   7   0  -2  125.99    2.50 
  -7   0   2  125.29    2.30 
  -6   0   2 1225.78   19.80 
   6   0  -2 1232.68   19.60 
  -6   0   2 1205.88   19.90 
  -5   0   2  262.97    4.30 
  -5   0   2  251.37    4.70 
   5   0  -2  263.87    4.50 
  -4   0   2 1133.39   18.00 
   4   0  -2 1104.49   18.40 
  -3   0   2 1413.86   24.10 
  -3   0   2 1487.05   23.40 
   3   0  -2 1486.15   23.40 
   3   0  -2 1519.15   24.70 
   2   0  -2 9999.00  170.28 
   2   0  -2 9995.70  157.78 
  -2   0   2 9662.43  168.68 
   2   0  -2 9912.41  157.28 
   1   0  -2   10.60    0.40 
   1   0  -2   11.00    0.30 
  -1   0   2   11.20    0.30 
   0   0   2 1609.64   25.10 
   0   0   2 1590.94   25.10 
   0   0  -2 1602.24   25.10 
   0   0  -2 1532.65   25.80 
   0   0  -2 1600.74   25.90 
   0   0   2 1566.04   25.90 
  -1   0  -2  401.86    6.60 
   1   0   2  406.36    6.50 
  -1   0  -2  410.46    6.50 
  -1   0  -2  407.56    6.60 
  -2   0  -2 4399.86   82.69 
  -2   0  -2 4451.15   69.99 
   2   0   2 4138.29   74.99 
   3   0   2    4.40    0.30 
  -3   0  -2    4.70    0.40 
  -3   0  -2    3.60    0.40 
   4   0   2    0.40    0.10 
  -4   0  -2    0.40    0.20 
  -4   0  -2    0.40    0.20 
  -5   0  -2  278.77    5.00 
  -5   0  -2  277.97    5.10 
   5   0   2  286.77    4.60 
   6   0   2    3.70    0.30 
  -6   0  -2    2.70    0.40 
  -6   0  -2    3.80    0.50 
   7   0   2  379.56    6.10 
  -7   0  -2  369.66    6.60 
  -7   0  -2  365.76    6.80 
   8   0   2  521.65    8.40 
  -8   0  -2  515.85    9.20 
  -8   0  -2  506.55    8.90 
  -9   0  -2    4.40    0.60 
   9   0   2    5.80    0.50 
  -9   0  -2    5.10    0.70 
 -10   0  -2    3.50    0.60 
 -10   0  -2    3.70    0.60 
 -11   0  -2    3.40    0.70 
 -11   0  -2    3.50    0.60 
 -12   0  -2    9.50    1.00 
 -12   0  -2    9.00    0.90 
 -13   0  -2   66.69    2.10 
 -13   0  -2   62.79    2.40 
 -14   0  -2    1.20    0.70 
 -15   0  -2   59.19    2.60 
 -16   0  -2   29.80    2.00 
 -17  -1   2   47.50    2.50 
 -17   1   2   47.40    2.50 
 -16  -1   2   17.30    1.60 
 -16   1   2   15.30    1.50 
 -15  -1   2   43.00    2.20 
 -15   1   2   41.90    2.20 
 -14  -1   2   61.99    2.50 
 -14   1   2   60.29    2.50 
 -13  -1   2  161.48    4.20 
 -13   1   2  157.18    4.10 
 -12  -1   2    0.00    0.50 
  12   1  -2    0.50    0.50 
 -12   1   2    0.20    0.40 
 -11  -1   2   25.30    1.40 
 -11   1   2   27.20    1.00 
 -11   1   2   27.30    1.40 
  11   1  -2   28.00    1.20 
 -10  -1   2   43.90    1.70 
  10  -1  -2   43.90    1.20 
 -10  -1   2   43.70    1.20 
  10   1  -2   45.50    1.40 
 -10   1   2   42.10    1.30 
 -10   1   2   44.00    1.70 
  -9  -1   2   44.80    1.60 
  -9  -1   2   42.00    1.10 
   9  -1  -2   44.70    1.10 
  -9   1   2   46.00    1.20 
   9   1  -2   44.30    1.40 
  -9   1   2   39.70    1.60 
  -8  -1   2   13.60    0.60 
  -8  -1   2   13.70    0.90 
   8  -1  -2   12.80    0.60 
  -8   1   2   14.40    0.60 
   8   1  -2   13.80    0.70 
  -8   1   2   13.30    0.90 
   7  -1  -2  144.69    2.70 
  -7  -1   2  142.89    2.60 
  -7  -1   2  138.29    3.10 
  -7   1   2  141.19    2.70 
   7   1  -2  144.19    2.90 
  -6  -1   2  289.17    4.90 
   6  -1  -2  305.37    5.10 
  -6  -1   2  296.67    5.40 
  -6   1   2  294.07    5.00 
  -6   1   2  296.07    5.40 
   6   1  -2  292.97    5.30 
  -5  -1   2  242.48    4.50 
   5  -1  -2  245.28    4.20 
  -5  -1   2  240.38    4.00 
  -5   1   2  242.18    4.10 
   5   1  -2  238.08    4.30 
  -5   1   2  238.18    4.40 
  -4  -1   2 1033.60   16.90 
  -4  -1   2 1064.29   17.00 
   4  -1  -2 1072.29   17.10 
  -4   1   2 1070.79   17.30 
   4   1  -2 1046.60   17.00 
  -4   1   2 1036.90   17.00 
  -4   1   2 1047.70   17.50 
  -3  -1   2   10.10    0.30 
   3  -1  -2   10.10    0.50 
  -3   1   2   10.90    0.50 
   3   1  -2    9.20    0.50 
  -3   1   2   10.00    0.40 
   3   1  -2   10.40    0.30 
  -3   1   2   10.40    0.50 
  -2  -1   2  350.96    5.90 
  -2   1   2  351.06    5.90 
   2   1  -2  350.76    5.70 
  -2   1   2  359.76    5.90 
   2   1  -2  365.56    6.00 
  -2   1   2  355.26    5.80 
   1  -1  -2 1088.19   17.90 
  -1  -1   2 1034.50   17.30 
   1  -1  -2 1081.09   17.40 
  -1   1   2 1080.49   17.50 
   1   1  -2 1069.69   17.10 
  -1   1   2 1065.99   17.70 
   1   1  -2 1087.09   18.10 
  -1   1   2 1071.59   17.40 
   0  -1   2 7741.13  137.59 
   0  -1  -2 7792.42  122.69 
   0  -1  -2 7717.03  131.39 
   0   1   2 7701.33  141.09 
   0   1   2 7367.16  133.09 
   0   1  -2 7848.11  137.49 
   0   1  -2 7911.11  137.39 
   1  -1   2  221.08    3.80 
  -1  -1  -2  221.58    3.90 
  -1  -1  -2  223.08    3.70 
   1   1   2  224.68    3.90 
  -1   1  -2  220.08    3.80 
  -1   1  -2  221.68    3.80 
  -1   1  -2  227.88    3.70 
  -2  -1  -2    0.50    0.20 
  -2  -1  -2    0.40    0.20 
  -2   1  -2    0.20    0.20 
   2   1   2    0.60    0.20 
  -2   1  -2    0.80    0.20 
   3  -1   2 1657.43   25.70 
  -3  -1  -2 1606.94   26.30 
  -3  -1  -2 1577.94   26.80 
  -3   1  -2 1659.93   25.80 
   3   1   2 1645.24   25.80 
  -3   1  -2 1608.74   27.30 
  -3   1  -2 1706.83   25.80 
  -3   1  -2 1546.55   25.90 
  -4  -1  -2  320.27    5.50 
  -4  -1  -2  313.37    5.50 
  -4   1  -2  313.17    5.50 
  -4   1  -2  324.07    5.60 
   4   1   2  318.77    5.40 
  -5  -1  -2  206.98    3.90 
  -5  -1  -2  203.88    3.80 
  -5   1  -2  205.98    3.90 
   5   1   2  208.38    3.70 
  -5   1  -2  197.18    3.90 
  -6  -1  -2   26.30    1.00 
  -6  -1  -2   27.90    1.10 
   6   1   2   26.50    0.90 
  -6   1  -2   25.10    1.00 
  -6   1  -2   28.20    1.10 
  -7  -1  -2   32.40    1.10 
  -7  -1  -2   32.90    1.20 
  -7   1  -2   32.00    1.10 
   7   1   2   32.90    1.00 
  -7   1  -2   34.00    1.30 
  -8  -1  -2    0.30    0.30 
  -8  -1  -2   -0.20    0.30 
  -8   1  -2    0.00    0.30 
   8   1   2    0.10    0.30 
  -8   1  -2   -0.10    0.30 
  -9  -1  -2    0.70    0.40 
  -9  -1  -2    1.90    0.40 
  -9   1  -2    2.40    0.50 
   9   1   2    1.50    0.40 
  -9   1  -2    1.50    0.50 
 -10  -1  -2  242.58    4.80 
 -10  -1  -2  245.58    5.20 
  10   1   2  242.48    4.60 
 -10   1  -2  242.38    5.20 
 -10   1  -2  241.18    4.80 
 -11  -1  -2   12.90    1.20 
 -11  -1  -2   12.20    0.90 
 -11   1  -2    9.30    0.80 
 -11   1  -2   12.90    1.20 
 -12  -1  -2    1.20    0.50 
 -12  -1  -2    1.50    0.60 
 -12   1  -2    1.60    0.50 
 -12   1  -2    1.70    0.60 
 -13  -1  -2   48.90    2.10 
 -13   1  -2   53.89    2.30 
 -13   1  -2   51.39    1.90 
 -14  -1  -2   28.30    1.80 
 -14   1  -2   27.40    1.70 
 -15  -1  -2    0.40    0.70 
 -15   1  -2    1.40    0.80 
 -16  -1  -2   49.99    2.50 
 -16   1  -2   44.70    2.40 
 -16  -2   2  177.58    5.00 
 -16   2   2  189.98    5.10 
 -15  -2   2   27.30    1.80 
 -15   2   2   27.30    1.80 
 -14  -2   2  148.29    4.10 
 -14   2   2  141.89    4.10 
 -13  -2   2    0.30    0.60 
 -13   2   2    0.40    0.50 
 -12  -2   2   44.40    2.00 
 -12   2   2   48.30    1.60 
  12   2  -2   45.70    1.70 
 -12   2   2   47.40    2.00 
 -11  -2   2  223.38    5.00 
 -11   2   2  215.98    5.00 
  11   2  -2  218.28    4.60 
 -11   2   2  231.38    4.40 
 -10  -2   2  105.39    2.90 
 -10  -2   2  113.79    2.40 
 -10   2   2  107.19    2.50 
 -10   2   2  106.49    2.90 
  10   2  -2  109.29    2.70 
  -9  -2   2  350.76    7.00 
  -9  -2   2  369.16    6.30 
   9  -2  -2  372.46    6.20 
  -9   2   2  365.16    6.50 
  -9   2   2  366.46    7.00 
   9   2  -2  366.96    6.80 
   8  -2  -2  273.67    4.70 
  -8  -2   2  261.77    5.30 
  -8  -2   2  273.97    4.80 
   8   2  -2  267.97    5.20 
  -8   2   2  270.37    5.40 
  -8   2   2  264.47    4.90 
  -7  -2   2  281.47    4.90 
  -7  -2   2  281.07    5.40 
   7  -2  -2  288.47    4.90 
  -7   2   2  279.27    5.10 
   7   2  -2  277.47    5.30 
  -7   2   2  281.27    5.40 
  -6  -2   2  977.80   16.60 
   6  -2  -2 1035.60   16.20 
  -6  -2   2 1012.90   16.20 
  -6   2   2 1007.10   16.20 
  -6   2   2  993.20   16.30 
   6   2  -2 1017.90   16.60 
  -6   2   2  992.60   16.60 
   5  -2  -2  240.38    4.20 
  -5  -2   2  229.18    4.10 
  -5  -2   2  231.68    4.50 
  -5   2   2  228.98    4.20 
  -5   2   2  237.08    4.40 
   5   2  -2  233.68    4.40 
  -5   2   2  235.98    4.10 
  -4  -2   2   25.90    0.80 
  -4  -2   2   26.30    1.00 
   4   2  -2   23.00    0.90 
   4   2  -2   25.80    0.70 
  -4   2   2   27.70    1.00 
  -4   2   2   25.30    0.80 
  -4   2   2   26.00    0.80 
  -3   2   2  230.38    4.20 
  -3   2   2  232.68    4.10 
   3   2  -2  233.78    4.30 
  -3   2   2  229.18    4.10 
   3   2  -2  229.58    4.00 
  -2  -2   2    8.60    0.50 
   2  -2  -2    8.70    0.50 
  -2   2   2    9.10    0.50 
   2   2  -2    8.70    0.50 
   2   2  -2    9.30    0.60 
  -2   2   2    9.90    0.50 
  -2   2   2    9.50    0.50 
  -1  -2   2   32.70    1.00 
   1  -2  -2   33.50    0.90 
   1  -2  -2   34.80    1.00 
   1   2  -2   34.40    1.00 
  -1   2   2   34.20    1.00 
  -1   2   2   32.90    1.00 
   1   2  -2   33.90    0.90 
  -1   2   2   34.20    0.90 
   0  -2  -2  272.57    4.70 
   0  -2   2  274.47    4.80 
   0  -2  -2  277.07    4.80 
   0   2  -2  283.17    4.80 
   0   2   2  268.17    4.80 
   0   2   2  273.57    4.80 
   0   2  -2  269.97    4.70 
  -1  -2  -2  175.08    3.20 
  -1  -2  -2  173.98    3.20 
   1  -2   2  172.08    3.30 
  -1   2  -2  175.08    3.30 
   1   2   2  173.98    3.30 
   1   2   2  171.48    3.20 
  -1   2  -2  175.58    3.20 
  -1   2  -2  178.98    3.20 
   2  -2   2  743.23   12.20 
  -2  -2  -2  737.63   12.00 
  -2  -2  -2  745.13   12.10 
   2   2   2  745.73   12.20 
  -2   2  -2  737.33   11.90 
  -2   2  -2  729.33   12.10 
  -2   2  -2  743.83   12.20 
  -3  -2  -2   38.80    1.10 
  -3  -2  -2   39.40    1.10 
   3  -2   2   36.80    1.10 
  -3   2  -2   38.20    1.10 
   3   2   2   37.40    1.10 
  -3   2  -2   37.30    1.20 
  -3   2  -2   38.90    0.90 
  -4  -2  -2  659.63   11.00 
  -4  -2  -2  665.13   11.00 
  -4   2  -2  660.43   11.10 
  -4   2  -2  663.43   10.50 
  -4   2  -2  656.33   11.00 
   4   2   2  646.14   11.00 
  -5  -2  -2 1391.56   22.40 
  -5  -2  -2 1397.26   22.40 
  -5   2  -2 1341.87   22.50 
  -5   2  -2 1382.86   22.40 
   5   2   2 1412.96   22.40 
  -6  -2  -2    1.30    0.40 
  -6  -2  -2    0.80    0.30 
  -6   2  -2    1.20    0.40 
   6   2   2    0.90    0.30 
  -6   2  -2    1.00    0.40 
  -7  -2  -2    8.70    0.70 
  -7  -2  -2    7.30    0.60 
  -7   2  -2    7.60    0.70 
   7   2   2    9.00    0.70 
  -7   2  -2    7.40    0.70 
  -8  -2  -2   97.29    2.60 
  -8  -2  -2   99.49    2.40 
  -8   2  -2   93.19    2.40 
   8   2   2   96.39    2.30 
  -8   2  -2   95.59    2.60 
  -9  -2  -2  175.48    4.00 
  -9  -2  -2  180.78    3.80 
  -9   2  -2  175.68    4.10 
   9   2   2  179.68    3.70 
  -9   2  -2  177.68    3.80 
 -10  -2  -2    0.60    0.50 
 -10  -2  -2    0.60    0.40 
 -10   2  -2    0.80    0.40 
 -10   2  -2    0.90    0.50 
  10   2   2    0.80    0.40 
 -11  -2  -2   12.60    1.20 
 -11  -2  -2   12.40    1.00 
 -11   2  -2   11.10    1.00 
 -11   2  -2   12.90    1.20 
 -12  -2  -2  184.08    4.50 
 -12  -2  -2  184.88    4.10 
 -12   2  -2  185.18    4.60 
 -12   2  -2  181.68    4.20 
 -13  -2  -2   10.00    1.20 
 -13   2  -2    8.50    1.10 
 -13   2  -2   11.80    1.10 
 -14  -2  -2   45.00    2.20 
 -14   2  -2   45.60    2.20 
 -15  -2  -2   12.70    1.50 
 -15   2  -2   11.80    1.40 
 -16  -3   2    4.40    1.10 
 -16   3   2    5.20    1.10 
 -15  -3   2   26.70    1.90 
 -15   3   2   31.30    2.00 
 -14  -3   2    0.40    0.70 
 -14   3   2    0.80    0.70 
 -13  -3   2   17.80    1.50 
 -13   3   2   17.70    1.40 
  13   3  -2   16.30    1.30 
 -12  -3   2   90.89    3.00 
 -12   3   2   91.69    3.00 
  12   3  -2   88.49    2.70 
 -12   3   2   92.79    2.50 
 -11  -3   2    6.70    0.90 
 -11   3   2    5.10    0.80 
  11   3  -2    4.50    0.80 
 -11   3   2    4.60    0.60 
 -10  -3   2    2.70    0.60 
 -10  -3   2    2.30    0.60 
 -10   3   2    1.50    0.50 
  10   3  -2    2.90    0.60 
 -10   3   2    1.50    0.60 
  -9  -3   2   63.89    2.20 
  -9  -3   2   68.39    1.70 
  -9   3   2   66.79    1.90 
  -9   3   2   67.69    2.20 
   9   3  -2   62.29    2.00 
   8  -3  -2  106.69    2.30 
  -8  -3   2  103.19    2.30 
  -8  -3   2  103.89    2.80 
   8   3  -2  107.69    2.70 
  -8   3   2  105.69    2.50 
  -8   3   2  104.79    2.80 
  -8   3   2  108.39    2.20 
  -7  -3   2  108.19    2.40 
   7  -3  -2  113.59    2.40 
  -7  -3   2  108.59    2.80 
  -7   3   2  111.39    2.30 
  -7   3   2  108.59    2.50 
  -7   3   2  114.19    2.80 
   7   3  -2  111.59    2.80 
  -6  -3   2   68.89    1.60 
  -6  -3   2   66.29    1.90 
  -6   3   2   64.49    1.90 
  -6   3   2   65.39    1.70 
  -6   3   2   65.39    1.60 
   6   3  -2   64.49    1.90 
  -5  -3   2  401.36    6.90 
  -5  -3   2  397.46    7.30 
   5  -3  -2  399.76    7.20 
   5   3  -2  406.36    6.90 
  -5   3   2  409.96    6.90 
   5   3  -2  405.36    7.30 
  -5   3   2  400.16    7.10 
  -5   3   2  395.96    7.20 
   4  -3  -2   90.59    2.10 
  -4  -3   2   87.59    2.20 
  -4  -3   2   86.29    2.00 
  -4   3   2   91.19    2.20 
   4   3  -2   85.99    2.20 
  -4   3   2   89.89    2.10 
   4   3  -2   90.19    2.00 
  -4   3   2   90.89    2.00 
   3  -3  -2   37.60    1.20 
   3   3  -2   38.60    1.10 
   3   3  -2   42.80    1.40 
  -3   3   2   34.70    1.20 
  -3   3   2   42.70    1.20 
  -3   3   2   38.70    1.20 
   2  -3  -2   98.09    2.20 
  -2  -3   2   99.09    2.30 
  -2   3   2   98.19    2.20 
   2   3  -2  101.59    2.30 
  -2   3   2  100.99    2.20 
  -2   3   2   98.09    2.20 
   2   3  -2   98.89    2.10 
  -1  -3   2  222.08    4.20 
   1  -3  -2  230.88    4.20 
  -1   3   2  225.18    4.20 
   1   3  -2  221.78    4.10 
   1   3  -2  224.88    4.30 
  -1   3   2  223.18    4.20 
   0  -3   2  511.25    8.80 
   0  -3  -2  518.15    8.70 
   0  -3  -2  513.55    8.80 
   0   3  -2  515.75    8.70 
   0   3   2  505.95    8.70 
   0   3   2  515.05    8.80 
   0   3  -2  509.05    8.70 
   1  -3   2  172.78    3.50 
  -1  -3  -2  175.68    3.50 
  -1  -3  -2  184.88    3.50 
   1   3   2  175.38    3.50 
  -1   3  -2  180.08    3.40 
   1   3   2  180.98    3.60 
  -1   3  -2  181.98    3.50 
  -2  -3  -2   30.50    1.00 
  -2  -3  -2   31.90    1.10 
   2   3   2   29.20    1.10 
   2   3   2   30.80    1.10 
  -2   3  -2   32.30    1.10 
  -2   3  -2   32.20    1.00 
  -3  -3  -2    7.50    0.60 
  -3  -3  -2    7.90    0.60 
   3  -3   2    6.80    0.60 
   3   3   2    8.10    0.60 
   3   3   2    8.20    0.70 
  -3   3  -2    7.50    0.60 
  -3   3  -2    8.40    0.50 
  -3   3  -2    8.10    0.70 
  -4  -3  -2    1.40    0.40 
  -4  -3  -2    1.10    0.30 
   4  -3   2    1.00    0.40 
  -4   3  -2    1.40    0.30 
  -4   3  -2    1.60    0.40 
   4   3   2    1.10    0.40 
  -4   3  -2    1.20    0.40 
  -5  -3  -2   50.99    1.60 
  -5  -3  -2   50.49    1.60 
  -5   3  -2   51.69    1.60 
  -5   3  -2   53.89    1.70 
  -5   3  -2   51.19    1.20 
   5   3   2   52.19    1.60 
  -6  -3  -2   37.60    1.30 
  -6  -3  -2   38.00    1.40 
   6   3   2   36.50    1.40 
  -6   3  -2   37.30    0.90 
  -6   3  -2   37.50    1.40 
  -6   3  -2   38.40    1.50 
  -7  -3  -2    0.40    0.40 
  -7  -3  -2   -0.30    0.30 
   7   3   2    0.20    0.40 
  -7   3  -2    0.60    0.40 
  -7   3  -2    0.30    0.40 
  -8  -3  -2  107.79    2.70 
  -8  -3  -2  105.39    2.80 
  -8   3  -2  104.89    2.70 
  -8   3  -2  112.99    3.00 
   8   3   2  106.49    2.70 
  -9  -3  -2   29.00    1.50 
  -9  -3  -2   28.10    1.30 
  -9   3  -2   26.70    1.30 
  -9   3  -2   30.00    1.50 
   9   3   2   27.10    1.30 
 -10  -3  -2   21.30    1.20 
 -10  -3  -2   20.90    1.30 
  10   3   2   19.60    1.20 
 -10   3  -2   19.10    1.30 
 -10   3  -2   18.70    1.20 
 -11  -3  -2    7.20    0.80 
 -11  -3  -2    7.90    1.00 
 -11   3  -2    6.20    0.80 
  11   3   2    5.00    0.80 
 -11   3  -2    5.80    0.90 
 -12  -3  -2    0.80    0.60 
 -12   3  -2   -0.10    0.50 
 -12   3  -2    0.70    0.50 
 -13  -3  -2    0.60    0.70 
 -13   3  -2    0.30    0.60 
 -13   3  -2    0.40    0.60 
 -14  -3  -2   47.20    2.30 
 -14   3  -2   47.00    2.30 
 -14   3  -2   44.60    2.00 
 -15  -3  -2    0.20    0.70 
 -15   3  -2    0.30    0.80 
 -15  -4   2    3.40    1.00 
 -15   4   2    1.80    0.90 
 -14  -4   2    1.00    0.80 
 -14   4   2    0.60    0.70 
  14   4  -2    0.20    1.10 
 -13  -4   2    0.40    0.70 
 -13   4   2    1.10    0.70 
  13   4  -2    0.90    0.70 
 -12  -4   2   40.20    2.00 
 -12   4   2   40.70    1.70 
 -12   4   2   42.30    2.10 
  12   4  -2   44.10    2.00 
 -11  -4   2    2.80    0.80 
  11   4  -2    2.00    0.70 
 -11   4   2    1.90    0.70 
 -11   4   2    3.30    0.60 
 -10  -4   2   10.90    1.10 
  10   4  -2   11.00    1.10 
 -10   4   2   11.30    1.10 
 -10   4   2   11.20    1.00 
  -9  -4   2   20.60    1.40 
  -9  -4   2   22.30    1.10 
  -9   4   2   24.90    1.20 
   9   4  -2   25.20    1.40 
  -9   4   2   24.40    1.40 
  -8  -4   2   11.60    1.10 
   8  -4  -2   14.00    1.20 
  -8  -4   2   11.30    0.80 
   8  -4  -2   11.70    0.80 
   8   4  -2    9.40    0.90 
  -8   4   2   12.30    1.10 
  -8   4   2   11.00    0.90 
   7  -4  -2   20.60    1.20 
  -7  -4   2   19.60    1.20 
  -7  -4   2   20.80    1.00 
  -7   4   2   22.10    1.10 
   7   4  -2   22.20    1.30 
  -7   4   2   20.20    1.20 
  -7   4   2   21.70    0.90 
   6  -4  -2   26.90    1.20 
  -6  -4   2   27.60    1.10 
  -6  -4   2   25.20    1.30 
  -6   4   2   28.90    1.10 
  -6   4   2   28.00    1.30 
   6   4  -2   25.80    1.30 
   6   4  -2   28.00    1.10 
  -6   4   2   29.80    1.20 
   5  -4  -2   15.70    0.90 
  -5  -4   2   14.90    1.00 
  -5  -4   2   16.70    0.90 
  -5   4   2   17.10    0.90 
   5   4  -2   17.40    0.90 
  -5   4   2   14.80    0.90 
  -5   4   2   15.10    0.80 
  -4  -4   2   20.00    1.10 
   4  -4  -2   18.10    1.00 
  -4  -4   2   17.90    0.90 
  -4   4   2   19.20    1.00 
  -4   4   2   18.60    1.00 
   4   4  -2   18.00    0.90 
   4   4  -2   18.00    1.00 
  -4   4   2   19.20    0.90 
  -3  -4   2  168.38    3.60 
   3  -4  -2  159.88    3.40 
  -3   4   2  159.48    3.50 
   3   4  -2  162.28    3.30 
  -3   4   2  160.18    3.40 
   3   4  -2  162.48    3.60 
  -3   4   2  163.68    3.50 
   2  -4  -2    9.60    0.70 
  -2  -4   2    9.30    0.70 
   2   4  -2    9.40    0.70 
  -2   4   2    9.50    0.70 
  -2   4   2    9.50    0.70 
   2   4  -2    9.70    0.80 
   1  -4  -2    4.60    0.50 
  -1  -4   2    3.90    0.50 
   1  -4  -2    4.50    0.60 
  -1   4   2    3.70    0.50 
   1   4  -2    4.60    0.60 
  -1   4   2    5.10    0.60 
   1   4  -2    3.70    0.50 
   0  -4   2   14.00    0.90 
   0  -4  -2   12.20    0.80 
   0  -4  -2   13.60    0.80 
   0   4  -2   15.10    0.80 
   0   4  -2   14.00    0.80 
   0   4   2   13.40    0.80 
   0   4   2   13.40    0.80 
  -1  -4  -2    6.50    0.70 
   1  -4   2    5.80    0.60 
  -1  -4  -2    5.30    0.50 
  -1   4  -2    6.00    0.60 
  -1   4  -2    5.40    0.60 
   1   4   2    6.40    0.60 
   1   4   2    4.50    0.60 
  -2  -4  -2  217.18    4.30 
   2  -4   2  218.28    4.40 
  -2  -4  -2  215.88    4.40 
  -2   4  -2  221.88    4.40 
   2   4   2  216.28    4.30 
  -2   4  -2  219.58    4.20 
   2   4   2  214.18    4.50 
  -3  -4  -2   80.79    2.10 
  -3  -4  -2   78.89    2.10 
  -3   4  -2   78.69    1.90 
   3   4   2   80.49    2.30 
  -3   4  -2   77.19    2.20 
   3   4   2   79.29    2.10 
  -3   4  -2   76.89    2.10 
  -4  -4  -2   46.40    1.60 
   4  -4   2   45.90    1.60 
  -4  -4  -2   49.20    1.60 
   4   4   2   45.20    1.70 
  -4   4  -2   46.20    1.30 
  -4   4  -2   45.30    1.60 
  -4   4  -2   45.30    1.60 
  -5  -4  -2   13.90    0.90 
  -5  -4  -2   13.10    0.90 
   5  -4   2   13.90    1.00 
   5   4   2   12.80    1.00 
  -5   4  -2   12.20    0.70 
  -5   4  -2   13.00    1.00 
   6  -4   2  111.79    2.90 
  -6  -4  -2  108.99    2.80 
  -6  -4  -2  105.99    2.70 
  -6   4  -2  109.59    2.60 
   6   4   2  109.59    2.90 
  -6   4  -2  111.19    2.90 
  -6   4  -2  103.39    2.80 
  -7  -4  -2  397.16    7.30 
  -7  -4  -2  397.76    7.50 
   7  -4   2  377.26    7.50 
  -7   4  -2  386.06    7.60 
   7   4   2  386.46    7.50 
  -7   4  -2  388.36    7.40 
  -8  -4  -2   41.10    1.60 
  -8  -4  -2   42.30    1.70 
   8  -4   2   40.30    1.70 
  -8   4  -2   38.90    1.60 
  -8   4  -2   42.60    1.80 
   8   4   2   44.00    1.80 
   9  -4   2   14.30    1.30 
  -9  -4  -2   14.20    1.10 
  -9  -4  -2   14.10    1.20 
   9   4   2   13.00    1.10 
  -9   4  -2   13.20    1.20 
  -9   4  -2   12.10    1.10 
 -10  -4  -2  110.99    3.20 
  10  -4   2  112.09    3.30 
 -10  -4  -2  108.69    3.00 
 -10   4  -2  105.39    3.20 
 -10   4  -2  105.89    3.00 
  10   4   2  113.19    3.10 
 -11  -4  -2    9.90    1.00 
 -11  -4  -2    9.60    1.10 
 -11   4  -2    9.10    1.00 
  11   4   2   11.90    1.20 
 -11   4  -2   10.60    1.20 
 -12  -4  -2  102.59    3.30 
 -12   4  -2   99.59    3.30 
  12   4   2  103.79    3.10 
 -12   4  -2  101.19    3.00 
 -13  -4  -2   -0.60    0.60 
 -13   4  -2    0.10    0.70 
 -13   4  -2   -0.10    0.60 
 -14  -4  -2    2.20    0.90 
 -14   4  -2    4.00    0.90 
 -14   4  -2    2.90    0.90 
  14  -5  -2    1.90    0.90 
 -14  -5   2    2.30    0.90 
  14   5  -2    1.80    0.90 
 -14   5   2    0.70    0.80 
  13  -5  -2   31.80    1.90 
 -13  -5   2   30.70    2.00 
 -13   5   2   30.00    1.90 
  13   5  -2   29.60    1.90 
 -13   5   2   30.10    2.30 
 -12  -5   2   27.20    1.80 
  12  -5  -2   28.40    1.80 
  12   5  -2   27.90    1.80 
 -12   5   2   28.50    1.60 
 -12   5   2   31.90    1.90 
  11  -5  -2   27.10    1.70 
 -11  -5   2   20.30    1.60 
 -11   5   2   26.50    1.50 
  11   5  -2   21.60    1.60 
 -11   5   2   27.40    1.70 
 -10  -5   2    3.40    0.80 
  10  -5  -2    3.20    0.80 
 -10   5   2    4.30    0.90 
 -10   5   2    3.60    0.70 
  10   5  -2    4.90    0.90 
  -9  -5   2   90.29    2.50 
   9  -5  -2   88.19    2.80 
  -9  -5   2   89.59    2.90 
   9   5  -2   92.89    2.90 
  -9   5   2   83.29    2.80 
  -9   5   2   85.59    2.60 
  -8  -5   2   20.80    1.40 
   8  -5  -2   21.70    1.30 
  -8  -5   2   18.60    1.10 
   8   5  -2   19.20    1.30 
  -8   5   2   19.40    1.30 
  -8   5   2   17.80    1.20 
   7  -5  -2   -0.30    0.40 
  -7  -5   2    0.20    0.50 
  -7  -5   2    0.10    0.40 
   7   5  -2   -0.30    0.40 
  -7   5   2    0.30    0.50 
  -7   5   2    0.20    0.40 
   7   5  -2    0.40    0.40 
  -7   5   2    0.00    0.40 
  -6  -5   2   12.70    1.10 
  -6  -5   2   12.90    0.90 
   6  -5  -2   13.20    1.00 
  -6   5   2   14.40    0.90 
  -6   5   2   16.00    1.10 
   6   5  -2   14.60    1.20 
   6   5  -2   14.20    0.90 
  -6   5   2    9.90    0.90 
   5  -5  -2  443.46    8.30 
  -5  -5   2  453.75    8.10 
  -5  -5   2  434.86    8.40 
  -5   5   2  446.76    8.10 
   5   5  -2  447.76    8.10 
  -5   5   2  446.86    8.30 
  -5   5   2  436.56    8.30 
   5   5  -2  448.66    8.50 
  -4  -5   2   -0.10    0.40 
   4  -5  -2   -0.40    0.30 
  -4  -5   2    0.40    0.50 
   4   5  -2   -0.20    0.30 
  -4   5   2   -0.10    0.40 
  -4   5   2   -0.10    0.40 
  -4   5   2    0.20    0.40 
   4   5  -2    0.30    0.40 
   3  -5  -2  196.38    4.20 
  -3  -5   2  193.88    4.30 
  -3  -5   2  196.38    4.20 
   3   5  -2  203.88    4.40 
  -3   5   2  195.98    4.30 
   3   5  -2  203.08    4.20 
  -3   5   2  196.48    4.20 
  -2  -5   2   77.29    2.30 
   2  -5  -2   75.89    2.20 
  -2   5   2   77.19    2.20 
   2   5  -2   80.19    2.30 
  -2   5   2   74.89    2.20 
   2   5  -2   79.79    2.20 
   1  -5  -2    8.90    0.80 
  -1  -5   2   11.00    0.90 
   1  -5  -2   10.40    0.90 
   1   5  -2    8.60    0.80 
  -1   5   2   12.40    1.00 
  -1   5   2    8.00    0.80 
   1   5  -2   11.00    1.00 
   0  -5  -2    1.10    0.40 
   0  -5  -2    0.70    0.40 
   0  -5   2    1.30    0.50 
   0   5  -2    1.30    0.50 
   0   5   2    0.90    0.50 
   0   5  -2    1.10    0.40 
   0   5   2    1.20    0.50 
   1  -5   2    2.10    0.50 
  -1  -5  -2    2.40    0.50 
  -1  -5  -2    3.40    0.60 
   1   5   2    3.30    0.60 
  -1   5  -2    2.70    0.50 
   1   5   2    2.30    0.60 
  -1   5  -2    2.60    0.50 
  -2  -5  -2    0.30    0.40 
   2  -5   2    0.70    0.40 
  -2  -5  -2    0.20    0.40 
   2   5   2    0.80    0.50 
  -2   5  -2    0.10    0.40 
   2   5   2   -0.30    0.40 
  -2   5  -2    0.20    0.40 
   3  -5   2   -0.10    0.40 
  -3  -5  -2    0.00    0.40 
  -3  -5  -2    0.70    0.50 
  -3   5  -2   -0.10    0.30 
   3   5   2    0.90    0.50 
   3   5   2    0.30    0.40 
  -3   5  -2    0.10    0.40 
  -4  -5  -2   22.90    1.30 
  -4  -5  -2   26.10    1.30 
   4  -5   2   20.90    1.20 
  -4   5  -2   21.00    1.30 
   4   5   2   18.10    1.20 
  -4   5  -2   24.60    1.10 
   4   5   2   22.90    1.20 
   5  -5   2  124.39    3.30 
  -5  -5  -2  124.69    3.20 
  -5  -5  -2  127.49    3.20 
  -5   5  -2  124.79    3.30 
   5   5   2  121.69    3.30 
  -5   5  -2  127.79    3.20 
  -5   5  -2  132.99    2.90 
  -6  -5  -2   13.10    1.10 
  -6  -5  -2   10.60    1.00 
   6  -5   2   12.30    1.20 
  -6   5  -2    9.20    0.90 
   6   5   2   11.60    1.10 
  -6   5  -2   14.00    1.20 
  -7  -5  -2  167.28    3.90 
   7  -5   2  159.28    4.00 
  -7  -5  -2  158.98    3.90 
  -7   5  -2  154.48    3.90 
   7   5   2  164.18    4.10 
  -7   5  -2  153.08    4.00 
  -8  -5  -2   25.20    1.50 
  -8  -5  -2   23.20    1.40 
   8  -5   2   27.50    1.60 
  -8   5  -2   25.80    1.40 
  -8   5  -2   21.20    1.50 
   8   5   2   24.70    1.50 
  -9  -5  -2   46.10    1.90 
  -9  -5  -2   45.10    2.00 
   9  -5   2   39.60    1.90 
  -9   5  -2   44.60    2.10 
  -9   5  -2   43.70    1.90 
   9   5   2   44.70    2.00 
 -10  -5  -2    4.80    0.90 
 -10  -5  -2    7.00    0.90 
  10  -5   2    4.30    0.90 
 -10   5  -2    4.80    0.80 
 -10   5  -2    5.20    0.90 
  10   5   2    6.20    1.00 
  11  -5   2  110.09    3.50 
 -11  -5  -2  111.79    3.50 
  11   5   2  108.99    3.40 
 -11   5  -2  113.89    3.60 
 -11   5  -2  108.99    3.30 
 -12  -5  -2    1.80    0.80 
  12  -5   2    0.80    0.70 
 -12   5  -2    1.70    0.70 
 -12   5  -2    2.20    0.80 
  12   5   2    0.90    0.80 
  13  -5   2    0.90    0.80 
 -13  -5  -2    0.70    0.80 
 -13   5  -2    0.60    0.80 
 -13   5  -2    0.80    0.70 
 -12  -6   2   39.10    2.30 
  12  -6  -2   40.00    2.20 
 -12   6   2   40.40    2.10 
 -12   6   2   39.10    2.20 
  12   6  -2   35.00    2.20 
  11  -6  -2   41.40    2.20 
 -11  -6   2   39.00    2.20 
 -11   6   2   34.80    2.10 
  11   6  -2   36.10    2.10 
 -11   6   2   37.10    1.90 
  10  -6  -2   31.90    1.90 
 -10  -6   2   29.30    1.90 
 -10   6   2   31.70    1.70 
  10   6  -2   25.40    1.80 
 -10   6   2   29.20    1.90 
   9  -6  -2  102.59    3.30 
  -9  -6   2  105.59    3.40 
   9   6  -2  111.79    3.50 
  -9   6   2  106.09    3.40 
  -9   6   2  112.89    3.20 
  -8  -6   2   20.50    1.30 
  -8  -6   2   23.30    1.60 
   8  -6  -2   19.50    1.40 
   8   6  -2   20.40    1.60 
  -8   6   2   21.30    1.50 
  -8   6   2   20.70    1.40 
   7  -6  -2    0.10    0.50 
  -7  -6   2   -0.20    0.50 
  -7  -6   2   -0.20    0.50 
  -7   6   2    0.20    0.50 
  -7   6   2    0.20    0.50 
   7   6  -2    0.30    0.50 
   7   6  -2    0.10    0.60 
   6  -6  -2   11.50    1.10 
  -6  -6   2   12.80    1.10 
  -6  -6   2   12.50    1.20 
   6   6  -2   15.30    1.40 
  -6   6   2   12.90    1.00 
  -6   6   2   10.30    1.10 
   6   6  -2   13.90    1.10 
  -6   6   2   15.10    1.20 
   5  -6  -2   18.90    1.30 
  -5  -6   2   21.10    1.30 
  -5  -6   2   18.30    1.30 
  -5   6   2   17.90    1.20 
   5   6  -2   19.50    1.20 
   5   6  -2   18.00    1.40 
  -5   6   2   19.70    1.30 
   4  -6  -2   -0.20    0.40 
  -4  -6   2    0.10    0.50 
  -4  -6   2   -0.30    0.50 
  -4   6   2    0.10    0.50 
   4   6  -2   -0.10    0.50 
  -4   6   2   -0.20    0.50 
   4   6  -2    0.00    0.60 
   3  -6  -2  304.17    6.20 
  -3  -6   2  308.17    6.40 
  -3  -6   2  302.27    6.10 
   3   6  -2  314.87    6.20 
   3   6  -2  304.17    6.40 
  -3   6   2  304.47    6.30 
  -3   6   2  305.37    6.20 
   2  -6  -2  114.19    3.10 
   2  -6  -2  113.19    3.00 
  -2  -6   2  113.59    3.00 
  -2  -6   2  112.49    3.10 
   2   6  -2  111.29    3.00 
  -2   6   2  115.49    3.10 
  -2   6   2  108.89    3.00 
   2   6  -2  112.29    3.10 
   1  -6  -2  212.18    4.60 
  -1  -6   2  207.28    4.70 
   1  -6  -2  210.08    4.70 
   1   6  -2  207.38    4.60 
  -1   6   2  201.38    4.70 
  -1   6   2  209.18    4.60 
   1   6  -2  208.08    4.70 
   0  -6   2   16.40    1.20 
   0  -6  -2   16.90    1.10 
   0  -6  -2   17.20    1.20 
   0   6   2   17.70    1.20 
   0   6   2   16.60    1.20 
   0   6  -2   16.10    1.20 
   0   6  -2   17.30    1.20 
  -1  -6  -2    2.00    0.60 
  -1  -6  -2    2.30    0.60 
   1  -6   2    1.40    0.60 
  -1   6  -2    2.00    0.60 
   1   6   2    2.80    0.70 
   1   6   2    1.90    0.70 
  -1   6  -2    1.60    0.60 
  -2  -6  -2   39.50    1.70 
   2  -6   2   39.70    1.70 
  -2  -6  -2   41.70    1.70 
   2   6   2   36.80    1.70 
  -2   6  -2   38.60    1.60 
   2   6   2   38.30    1.80 
  -2   6  -2   36.70    1.70 
   3  -6   2    0.40    0.50 
  -3  -6  -2    0.50    0.50 
  -3  -6  -2   -0.20    0.40 
   3   6   2    0.00    0.40 
   3   6   2   -0.10    0.60 
  -3   6  -2   -0.10    0.40 
  -3   6  -2   -0.10    0.40 
  -4  -6  -2   35.30    1.70 
  -4  -6  -2   33.80    1.60 
   4  -6   2   33.60    1.70 
  -4   6  -2   35.40    1.70 
  -4   6  -2   33.40    1.40 
   4   6   2   32.30    1.70 
   4   6   2   32.80    1.60 
  -5  -6  -2   11.80    1.10 
  -5  -6  -2   15.00    1.20 
   5  -6   2   14.70    1.30 
  -5   6  -2   11.30    1.10 
   5   6   2   11.40    1.20 
   6  -6   2    1.70    0.70 
  -6  -6  -2    1.00    0.60 
  -6  -6  -2    0.80    0.60 
   6   6   2    1.80    0.80 
  -6   6  -2    1.00    0.60 
  -6   6  -2    0.60    0.60 
   7  -6   2  114.19    3.40 
  -7  -6  -2  123.69    3.40 
  -7  -6  -2  122.09    3.40 
  -7   6  -2  116.19    3.50 
  -7   6  -2  112.49    3.30 
   7   6   2  112.09    3.50 
  -8  -6  -2    0.30    0.60 
   8  -6   2    0.40    0.60 
  -8  -6  -2   -0.20    0.50 
   8   6   2    0.30    0.70 
  -8   6  -2   -0.10    0.60 
  -8   6  -2    0.50    0.60 
  -9  -6  -2    9.60    1.10 
  -9  -6  -2   10.10    1.30 
   9  -6   2   10.90    1.30 
  -9   6  -2   10.70    1.20 
   9   6   2    9.90    1.30 
  -9   6  -2    8.00    1.20 
  10  -6   2    7.20    1.20 
 -10  -6  -2    5.50    1.00 
 -10  -6  -2    5.30    1.00 
 -10   6  -2    4.50    0.90 
  10   6   2    6.60    1.20 
 -10   6  -2    6.10    1.10 
  11  -6   2    2.10    0.90 
 -11  -6  -2    2.00    0.90 
  11   6   2    1.70    0.90 
 -11   6  -2    1.10    0.80 
 -11   6  -2    2.60    0.80 
 -10  -7   2   59.19    2.70 
  10  -7  -2   61.29    2.60 
  10   7  -2   58.79    2.80 
 -10   7   2   59.09    2.50 
 -10   7   2   63.59    2.80 
   9  -7  -2   20.20    1.60 
  -9  -7   2   21.90    1.80 
   9   7  -2   22.10    1.80 
  -9   7   2   23.90    1.80 
  -9   7   2   25.80    1.70 
  -8  -7   2   74.59    2.90 
   8  -7  -2   67.69    2.70 
  -8  -7   2   76.99    3.50 
   8   7  -2   69.59    2.90 
  -8   7   2   69.09    2.60 
  -8   7   2   74.09    2.80 
   7  -7  -2   80.19    2.90 
  -7  -7   2   83.69    2.70 
  -7  -7   2   82.19    3.00 
  -7   7   2   82.89    2.90 
   7   7  -2   82.79    2.70 
   7   7  -2   86.39    3.10 
  -6  -7   2    4.00    0.90 
  -6  -7   2    2.30    0.70 
   6  -7  -2    4.30    0.90 
   6   7  -2    3.30    0.80 
  -6   7   2    4.10    0.90 
   6   7  -2    3.10    0.90 
  -5  -7   2   12.50    1.30 
  -5  -7   2   13.10    1.20 
   5  -7  -2   11.70    1.20 
   5   7  -2   13.10    1.40 
  -5   7   2   11.50    1.20 
   5   7  -2   10.70    1.10 
  -5   7   2   13.10    1.20 
  -4  -7   2    7.30    1.00 
   4  -7  -2    7.60    1.00 
  -4  -7   2    7.00    1.00 
  -4   7   2    5.40    0.90 
   4   7  -2    7.70    1.00 
   4   7  -2    7.00    1.10 
  -4   7   2    5.80    0.90 
  -3  -7   2  112.19    3.40 
  -3  -7   2  111.89    3.20 
   3  -7  -2  108.99    3.20 
   3  -7  -2  110.29    3.30 
   3   7  -2  109.99    3.40 
   3   7  -2  113.29    3.20 
  -3   7   2  111.49    3.20 
  -3   7   2  104.99    3.20 
   2  -7  -2   67.29    2.40 
   2  -7  -2   73.99    2.60 
  -2  -7   2   70.89    2.50 
  -2  -7   2   73.79    2.60 
  -2   7   2   68.89    2.50 
  -2   7   2   67.79    2.50 
   2   7  -2   70.29    2.60 
   2   7  -2   72.29    2.50 
  -1  -7   2   28.00    1.70 
  -1  -7   2   30.90    1.70 
   1  -7  -2   29.20    1.60 
   1  -7  -2   30.90    1.70 
  -1   7   2   33.50    1.80 
   1   7  -2   31.40    1.60 
  -1   7   2   31.60    1.70 
   1   7  -2   29.50    1.70 
   0  -7  -2   90.09    2.90 
   0  -7   2   86.29    2.90 
   0  -7  -2   91.09    2.90 
   0   7  -2   94.99    2.90 
   0   7  -2   91.79    2.90 
   0   7   2   92.29    2.90 
   0   7   2   88.99    3.00 
   1  -7   2   72.59    2.60 
  -1  -7  -2   68.99    2.50 
  -1  -7  -2   72.29    2.50 
  -1   7  -2   71.49    2.50 
   1   7   2   69.19    2.60 
   1   7   2   74.29    2.60 
  -1   7  -2   73.09    2.50 
  -2  -7  -2    6.50    0.90 
  -2  -7  -2    7.40    1.00 
   2  -7   2    9.70    1.20 
  -2   7  -2    8.50    1.10 
   2   7   2    8.60    1.20 
  -2   7  -2    9.30    1.10 
   2   7   2    6.60    1.00 
  -3  -7  -2   85.59    2.80 
   3  -7   2   87.29    2.90 
  -3  -7  -2   85.19    2.80 
   3   7   2   84.89    2.80 
  -3   7  -2   84.29    2.70 
  -3   7  -2   86.39    2.80 
   3   7   2   85.19    3.00 
   4  -7   2   87.69    3.00 
  -4  -7  -2   84.79    2.90 
  -4  -7  -2   89.49    2.90 
  -4   7  -2   87.19    2.90 
   4   7   2   84.49    3.00 
   4   7   2   92.79    2.90 
  -5  -7  -2   16.10    1.40 
  -5  -7  -2   16.90    1.50 
   5  -7   2   17.50    1.60 
   5   7   2   14.70    1.40 
  -5   7  -2   14.30    1.40 
  -6  -7  -2   30.70    1.80 
   6  -7   2   31.00    1.90 
  -6  -7  -2   30.30    1.80 
   6   7   2   33.90    2.10 
  -6   7  -2   32.30    1.90 
  -7  -7  -2    4.70    1.00 
  -7  -7  -2    6.80    1.10 
   7  -7   2    4.10    0.90 
   7   7   2    5.20    1.10 
  -7   7  -2    5.40    1.00 
   8  -7   2  105.99    3.60 
  -8  -7  -2  112.19    3.60 
  -8  -7  -2  116.49    3.50 
  -8   7  -2  116.79    3.70 
   8   7   2  111.89    3.80 
  -8   7  -2  113.49    3.60 
   9  -7   2    0.30    0.70 
  -9  -7  -2   -0.10    0.70 
  -9  -7  -2   -0.30    0.70 
  -9   7  -2   -0.50    0.60 
   9   7   2   -0.60    0.80 
  -9   7  -2   -0.10    0.70 
   7  -8  -2   22.40    1.70 
  -7  -8   2   21.90    1.80 
  -7  -8   2   21.00    1.70 
   7   8  -2   20.00    1.90 
  -7   8   2   21.70    1.70 
  -6  -8   2    5.90    1.10 
   6  -8  -2    4.90    1.00 
   6  -8  -2    3.60    1.00 
  -6  -8   2    5.30    1.10 
  -6   8   2    3.90    1.00 
   6   8  -2    3.70    0.90 
   6   8  -2    5.20    1.10 
   5  -8  -2    0.40    0.70 
   5  -8  -2    0.80    0.70 
  -5  -8   2    0.70    0.70 
  -5  -8   2    0.30    0.70 
  -5   8   2    0.80    0.70 
   5   8  -2    0.40    0.70 
   5   8  -2    0.80    0.90 
  -4  -8   2    2.00    0.80 
   4  -8  -2    0.70    0.80 
  -4  -8   2    0.20    0.70 
   4  -8  -2    0.50    0.70 
   4   8  -2    0.00    0.80 
  -4   8   2    1.60    0.80 
   4   8  -2   -0.10    0.70 
  -4   8   2    0.60    0.70 
   3  -8  -2   29.20    1.90 
  -3  -8   2   28.00    1.80 
   3  -8  -2   29.70    1.80 
  -3  -8   2   27.50    1.80 
  -3   8   2   26.90    1.80 
   3   8  -2   26.10    1.90 
   3   8  -2   26.10    1.80 
  -3   8   2   31.40    1.90 
  -2  -8   2    2.20    0.80 
  -2  -8   2    3.00    0.90 
   2  -8  -2    2.10    0.80 
   2  -8  -2    2.60    0.90 
   2   8  -2    3.30    0.90 
   2   8  -2    2.10    0.80 
  -2   8   2    2.10    0.80 
  -2   8   2    1.80    0.80 
   1  -8  -2  102.49    3.40 
  -1  -8   2  100.09    3.30 
   1  -8  -2  103.59    3.30 
  -1  -8   2  100.89    3.40 
   1   8  -2  100.79    3.40 
  -1   8   2  103.39    3.30 
   1   8  -2   98.79    3.20 
  -1   8   2  103.19    3.40 
   0  -8   2    7.40    1.20 
   0  -8  -2    6.10    1.00 
   0  -8   2    7.60    1.10 
   0  -8  -2    5.40    1.00 
   0   8   2    6.70    1.10 
   0   8   2    4.70    1.00 
   0   8  -2    5.60    1.00 
   0   8  -2    6.80    1.10 
  -1  -8  -2   -0.10    0.60 
  -1  -8  -2   -0.40    0.70 
   1  -8   2    0.00    0.60 
   1   8   2    0.00    0.70 
   1   8   2   -0.20    0.70 
  -1   8  -2    0.20    0.70 
  -1   8  -2   -0.60    0.60 
  -2  -8  -2    9.10    1.20 
   2  -8   2    8.30    1.20 
  -2  -8  -2   11.30    1.30 
  -2   8  -2    7.30    1.10 
  -2   8  -2   10.50    1.20 
   2   8   2    9.20    1.40 
   2   8   2    9.10    1.20 
  -3  -8  -2   76.29    2.90 
   3  -8   2   70.79    2.80 
  -3  -8  -2   73.19    2.80 
   3   8   2   71.59    2.70 
   3   8   2   72.79    3.00 
  -3   8  -2   72.49    2.80 
  -4  -8  -2    6.30    1.10 
   4  -8   2    4.60    1.00 
  -4  -8  -2    5.30    1.10 
  -4   8  -2    4.80    1.10 
   4   8   2    5.00    1.20 
   4   8   2    5.60    1.10 
   5  -8   2   19.10    1.80 
  -5  -8  -2   18.70    1.70 
  -5  -8  -2   17.70    1.60 
  -5   8  -2   18.50    1.70 
   5   8   2   18.30    1.80 
  -6  -8  -2    2.90    0.90 
  -6  -8  -2    4.00    1.00 
   6  -8   2    5.30    1.10 
  -6   8  -2    4.50    1.00 
   6   8   2    2.80    1.10 
 -17   0   3    0.30    0.70 
 -16   0   3    0.00    0.70 
 -15   0   3   -0.50    0.50 
 -14   0   3    0.30    0.60 
 -13   0   3   -0.50    0.50 
 -12   0   3   -0.30    0.40 
  11   0  -3    0.20    0.30 
 -11   0   3   -0.20    0.40 
 -10   0   3   -0.20    0.40 
 -10   0   3    0.10    0.20 
  10   0  -3    0.00    0.30 
  -9   0   3    0.20    0.20 
   9   0  -3    0.20    0.30 
  -9   0   3   -0.10    0.30 
  -8   0   3    0.10    0.20 
  -8   0   3   -0.30    0.30 
   8   0  -3   -0.20    0.20 
  -7   0   3    0.00    0.10 
   7   0  -3    0.00    0.20 
  -7   0   3    0.40    0.30 
  -6   0   3    0.00    0.30 
  -6   0   3    0.20    0.10 
   6   0  -3    0.70    0.30 
   5   0  -3    0.30    0.20 
  -5   0   3    0.30    0.10 
  -5   0   3   -0.10    0.20 
  -4   0   3    0.50    0.20 
   4   0  -3    0.20    0.20 
   3   0  -3    0.10    0.10 
  -3   0   3    0.00    0.20 
   3   0  -3    0.00    0.10 
   3   0  -3    0.50    0.20 
  -2   0   3    0.00    0.20 
   2   0  -3   -0.40    0.20 
   2   0  -3    0.00    0.10 
   1   0  -3    0.90    0.20 
   1   0  -3    0.50    0.20 
  -1   0   3    0.70    0.10 
   0   0   3    0.80    0.20 
   0   0  -3    0.40    0.10 
   0   0  -3    0.60    0.20 
   0   0   3    0.50    0.10 
   0   0   3    0.50    0.10 
   0   0  -3    0.60    0.20 
   1   0   3    0.10    0.20 
  -1   0  -3    0.20    0.20 
  -1   0  -3    0.10    0.10 
  -1   0  -3   -0.10    0.20 
   2   0   3    0.10    0.10 
  -2   0  -3   -0.10    0.20 
  -2   0  -3    0.10    0.20 
  -2   0  -3    0.10    0.10 
  -3   0  -3   -0.20    0.20 
  -3   0  -3    0.10    0.20 
   3   0   3    0.10    0.10 
  -4   0  -3    0.20    0.20 
  -4   0  -3    0.00    0.20 
   4   0   3    0.20    0.10 
  -5   0  -3    0.20    0.30 
   5   0   3    0.50    0.20 
  -5   0  -3    0.20    0.20 
   6   0   3   -0.10    0.10 
  -6   0  -3    0.10    0.20 
  -6   0  -3   -0.20    0.20 
   7   0   3   -0.10    0.20 
  -7   0  -3    0.00    0.30 
  -7   0  -3    0.00    0.30 
   8   0   3   -0.10    0.20 
  -8   0  -3    0.30    0.30 
  -8   0  -3   -0.50    0.30 
  -9   0  -3    0.20    0.30 
  -9   0  -3   -0.50    0.30 
 -10   0  -3    0.40    0.40 
 -10   0  -3    0.00    0.40 
 -11   0  -3    0.10    0.40 
 -11   0  -3   -0.20    0.40 
 -12   0  -3   -0.20    0.40 
 -12   0  -3   -0.10    0.50 
 -13   0  -3    0.20    0.60 
 -13   0  -3    0.00    0.50 
 -14   0  -3   -0.50    0.60 
 -15   0  -3    0.40    0.70 
 -16   0  -3   -0.20    0.70 
 -17  -1   3   41.40    2.30 
 -17   1   3   41.30    2.30 
 -16  -1   3   15.90    1.60 
 -16   1   3   13.70    1.50 
 -15  -1   3    0.90    0.70 
 -15   1   3    2.70    0.80 
 -14  -1   3    3.20    0.80 
 -14   1   3    4.70    0.90 
 -13  -1   3  154.08    4.00 
 -13   1   3  147.49    4.00 
 -12  -1   3  154.78    4.00 
 -12   1   3  161.08    4.00 
  12   1  -3  166.38    3.50 
 -11  -1   3    1.90    0.60 
 -11   1   3    1.60    0.40 
 -11   1   3    0.70    0.50 
  11   1  -3    1.60    0.50 
 -10  -1   3   53.29    1.30 
  10  -1  -3   53.69    1.40 
 -10  -1   3   50.69    1.90 
 -10   1   3   51.09    1.90 
  10   1  -3   49.99    1.60 
 -10   1   3   53.09    1.40 
  -9  -1   3   52.69    1.80 
  -9  -1   3   52.99    1.20 
   9  -1  -3   51.39    1.40 
   9   1  -3   50.49    1.50 
  -9   1   3   50.49    1.70 
  -9   1   3   49.70    1.30 
  -8  -1   3  170.78    3.70 
  -8  -1   3  171.88    3.10 
   8  -1  -3  176.58    3.30 
  -8   1   3  176.88    3.80 
   8   1  -3  175.78    3.50 
  -8   1   3  177.88    3.20 
   7  -1  -3  355.56    6.10 
  -7  -1   3  341.37    6.50 
  -7  -1   3  359.66    5.80 
   7   1  -3  361.86    6.30 
  -7   1   3  360.26    6.50 
  -7   1   3  351.36    6.00 
  -6  -1   3  239.88    4.60 
  -6  -1   3  237.18    4.00 
   6  -1  -3  244.78    4.30 
  -6   1   3  239.68    4.10 
  -6   1   3  244.18    4.60 
   6   1  -3  241.58    4.50 
  -5  -1   3    7.30    0.30 
  -5  -1   3    7.30    0.60 
   5  -1  -3    7.30    0.50 
  -5   1   3    6.50    0.40 
  -5   1   3    6.20    0.50 
   5   1  -3    7.70    0.60 
   4  -1  -3  642.54   10.40 
  -4  -1   3  636.24   10.50 
  -4  -1   3  628.14   10.10 
  -4   1   3  643.04   10.50 
  -4   1   3  650.03   10.20 
  -4   1   3  627.44   10.40 
   4   1  -3  624.54   10.50 
   4   1  -3  633.84   10.10 
  -3  -1   3  271.87    4.70 
   3  -1  -3  277.07    4.70 
   3   1  -3  271.67    4.80 
  -3   1   3  263.07    4.50 
   3   1  -3  268.47    4.40 
  -3   1   3  269.07    4.60 
  -3   1   3  274.17    4.70 
   2  -1  -3    1.70    0.20 
   2  -1  -3    1.50    0.30 
  -2  -1   3    1.70    0.30 
  -2   1   3    2.10    0.20 
  -2   1   3    1.80    0.30 
   2   1  -3    2.90    0.40 
  -2   1   3    1.80    0.20 
   2   1  -3    2.10    0.20 
   1  -1  -3   20.10    0.60 
  -1  -1   3   20.10    0.60 
   1  -1  -3   20.40    0.50 
  -1   1   3   19.60    0.60 
  -1   1   3   19.90    0.70 
   1   1  -3   20.50    0.60 
  -1   1   3   19.20    0.50 
   0  -1  -3 1604.84   25.30 
   0  -1  -3 1580.84   35.60 
   0  -1   3 1598.54   25.80 
   0   1  -3 1568.74   25.80 
   0   1   3 1561.34   26.10 
   0   1  -3 1552.74   25.60 
  -1  -1  -3 6946.00  114.69 
   1  -1   3 6879.71  109.49 
  -1  -1  -3 6961.00  109.99 
  -1   1  -3 6772.62  122.19 
  -1   1  -3 7045.20  109.99 
   1   1   3 6555.84  109.69 
  -1   1  -3 6901.41  126.79 
  -2  -1  -3   88.19    1.90 
  -2  -1  -3   89.19    1.70 
  -2   1  -3   87.39    1.90 
  -2   1  -3   88.39    1.80 
   2   1   3   87.99    1.80 
  -2   1  -3   94.89    1.70 
  -3  -1  -3   57.39    1.40 
  -3  -1  -3   58.49    1.30 
  -3   1  -3   56.39    1.10 
  -3   1  -3   58.39    1.40 
  -3   1  -3   59.99    1.50 
   3   1   3   57.59    1.30 
  -4  -1  -3  150.58    2.90 
  -4  -1  -3  150.88    3.00 
  -4   1  -3  154.28    2.50 
  -4   1  -3  147.79    3.00 
   4   1   3  150.18    2.90 
  -4   1  -3  153.08    3.00 
  -5  -1  -3   70.09    1.80 
  -5  -1  -3   69.99    1.70 
  -5   1  -3   71.89    1.80 
  -5   1  -3   70.29    1.80 
   5   1   3   70.79    1.60 
  -6  -1  -3    3.40    0.50 
  -6  -1  -3    3.90    0.50 
  -6   1  -3    3.40    0.50 
  -6   1  -3    4.00    0.50 
   6   1   3    4.80    0.40 
  -7  -1  -3   88.79    2.20 
  -7  -1  -3   86.29    2.20 
  -7   1  -3   85.49    2.30 
  -7   1  -3   88.29    2.20 
   7   1   3   87.49    1.90 
  -8  -1  -3   27.50    1.20 
  -8  -1  -3   25.30    1.10 
   8   1   3   26.00    0.90 
  -8   1  -3   24.40    1.10 
  -8   1  -3   23.70    1.20 
  -9  -1  -3   39.10    1.60 
  -9  -1  -3   38.50    1.50 
   9   1   3   39.50    1.20 
  -9   1  -3   41.10    1.60 
  -9   1  -3   42.40    1.50 
 -10  -1  -3    6.50    0.80 
 -10  -1  -3    6.70    0.80 
 -10   1  -3    5.10    0.70 
 -10   1  -3    4.80    0.70 
 -11  -1  -3  305.27    6.00 
 -11  -1  -3  312.57    6.40 
 -11   1  -3  304.27    6.10 
 -11   1  -3  303.07    6.40 
 -12  -1  -3   26.60    1.50 
 -12  -1  -3   21.50    1.20 
 -12   1  -3   22.60    1.30 
 -12   1  -3   23.50    1.50 
 -13  -1  -3   23.90    1.60 
 -13  -1  -3   26.80    1.40 
 -13   1  -3   25.80    1.60 
 -13   1  -3   25.20    1.40 
 -14  -1  -3    3.00    0.80 
 -14   1  -3    3.00    0.80 
 -15  -1  -3    3.00    0.90 
 -15   1  -3    4.20    1.00 
 -16  -2   3    0.10    0.70 
 -16   2   3    0.20    0.70 
 -15  -2   3    9.70    1.30 
 -15   2   3    5.90    1.00 
 -14  -2   3   20.60    1.60 
 -14   2   3   22.10    1.60 
 -13  -2   3   34.70    1.80 
  13   2  -3   31.40    1.50 
 -13   2   3   27.60    1.60 
 -12  -2   3    1.00    0.60 
  12   2  -3    1.10    0.50 
 -12   2   3    1.70    0.60 
 -11  -2   3    3.10    0.70 
  11   2  -3    3.00    0.60 
 -11   2   3    2.70    0.50 
 -11   2   3    2.70    0.60 
 -10  -2   3    0.10    0.40 
 -10   2   3    0.10    0.30 
 -10   2   3   -0.50    0.40 
  10   2  -3    0.20    0.40 
   9  -2  -3   25.90    0.90 
  -9  -2   3   27.30    0.80 
  -9  -2   3   26.70    1.30 
  -9   2   3   25.20    1.20 
  -9   2   3   24.20    1.00 
   9   2  -3   27.40    1.20 
   8  -2  -3   32.50    1.00 
  -8  -2   3   29.30    1.30 
  -8  -2   3   31.40    0.90 
  -8   2   3   31.10    1.00 
   8   2  -3   30.70    1.20 
  -8   2   3   31.50    1.30 
  -7  -2   3  179.38    3.20 
  -7  -2   3  176.88    3.80 
   7  -2  -3  186.98    3.50 
   7   2  -3  184.28    3.80 
  -7   2   3  178.28    3.80 
  -7   2   3  184.78    3.50 
  -6  -2   3  439.56    7.30 
  -6  -2   3  438.96    7.80 
   6  -2  -3  446.56    7.50 
  -6   2   3  435.46    7.80 
  -6   2   3  433.76    7.50 
  -6   2   3  445.96    7.50 
   6   2  -3  445.16    7.80 
   5  -2  -3 1865.41   29.20 
  -5  -2   3 1848.32   28.90 
  -5  -2   3 1797.52   29.10 
  -5   2   3 1824.42   29.20 
   5   2  -3 1827.72   29.10 
   5   2  -3 1797.52   28.90 
  -5   2   3 1775.22   29.00 
  -5   2   3 1736.33   28.80 
  -4  -2   3    4.30    0.50 
  -4  -2   3    4.20    0.30 
   4   2  -3    3.80    0.30 
   4   2  -3    3.60    0.50 
  -4   2   3    4.00    0.40 
  -4   2   3    4.10    0.40 
  -4   2   3    4.20    0.40 
  -3  -2   3  947.11   15.40 
  -3   2   3  933.01   15.30 
   3   2  -3  959.40   15.20 
  -3   2   3  960.50   15.30 
   3   2  -3  917.71   15.50 
  -3   2   3  963.10   15.40 
   2  -2  -3   15.90    0.70 
  -2  -2   3   17.50    0.70 
   2  -2  -3   17.00    0.60 
  -2   2   3   17.00    0.70 
   2   2  -3   16.00    0.60 
  -2   2   3   15.80    0.70 
  -2   2   3   16.50    0.60 
   2   2  -3   17.30    0.80 
   1  -2  -3   12.70    0.60 
   1  -2  -3   13.50    0.50 
  -1  -2   3   13.50    0.60 
   1   2  -3   13.20    0.60 
   1   2  -3   13.40    0.60 
  -1   2   3   12.90    0.70 
  -1   2   3   13.60    0.60 
   0  -2   3   54.59    1.30 
   0  -2  -3   52.79    1.30 
   0  -2  -3   52.19    1.20 
   0   2  -3   53.19    1.30 
   0   2   3   54.39    1.40 
   0   2  -3   54.19    1.30 
   0   2   3   56.09    1.30 
  -1  -2  -3  542.55    8.90 
   1  -2   3  539.85    9.00 
  -1  -2  -3  536.45    9.10 
  -1   2  -3  529.35    9.00 
  -1   2  -3  548.65    8.90 
  -1   2  -3  552.74    9.10 
   2  -2   3  439.96    7.50 
  -2  -2  -3  436.26    7.50 
  -2  -2  -3  445.66    7.40 
  -2   2  -3  424.86    7.50 
   2   2   3  449.66    7.60 
  -2   2  -3  438.66    7.50 
  -2   2  -3  449.86    7.30 
  -3  -2  -3  904.31   15.20 
   3  -2   3  913.31   15.20 
  -3  -2  -3  930.71   15.00 
  -3   2  -3  951.10   14.80 
  -3   2  -3  906.91   15.20 
  -3   2  -3  941.31   15.20 
   3   2   3  936.51   15.20 
  -4  -2  -3  492.35    8.40 
  -4  -2  -3  495.35    8.50 
  -4   2  -3  506.45    8.00 
  -4   2  -3  492.15    8.60 
   4   2   3  498.15    8.50 
  -4   2  -3  489.65    8.50 
  -5  -2  -3  200.38    3.90 
  -5  -2  -3  198.08    3.90 
   5   2   3  196.58    3.80 
  -5   2  -3  194.38    4.00 
  -5   2  -3  195.58    3.90 
  -6  -2  -3  189.78    3.90 
  -6  -2  -3  179.28    3.80 
  -6   2  -3  189.68    4.00 
   6   2   3  190.98    3.80 
  -6   2  -3  200.38    3.90 
  -7  -2  -3   23.60    1.10 
  -7  -2  -3   21.50    1.10 
  -7   2  -3   23.80    1.10 
  -7   2  -3   22.40    1.10 
   7   2   3   22.30    1.00 
  -8  -2  -3   24.40    1.20 
  -8  -2  -3   23.00    1.20 
   8   2   3   24.30    1.10 
  -8   2  -3   25.00    1.20 
  -8   2  -3   23.70    1.10 
  -9  -2  -3   27.80    1.30 
  -9  -2  -3   25.70    1.30 
   9   2   3   29.10    1.20 
  -9   2  -3   28.40    1.30 
  -9   2  -3   27.10    1.40 
 -10  -2  -3  107.59    3.00 
 -10  -2  -3  107.69    2.80 
 -10   2  -3  108.29    2.80 
 -10   2  -3  111.49    3.10 
  10   2   3  105.69    2.60 
 -11  -2  -3   22.50    1.40 
 -11  -2  -3   24.60    1.30 
 -11   2  -3   22.00    1.40 
 -11   2  -3   24.00    1.30 
 -12  -2  -3    0.30    0.50 
 -12  -2  -3    0.40    0.50 
 -12   2  -3    0.30    0.50 
 -12   2  -3    0.20    0.50 
 -13  -2  -3    2.50    0.80 
 -13   2  -3    2.20    0.80 
 -13   2  -3    1.30    0.60 
 -14  -2  -3   34.90    2.00 
 -14   2  -3   32.70    1.70 
 -14   2  -3   36.70    2.00 
 -15  -2  -3   14.00    1.50 
 -15   2  -3   12.50    1.40 
 -16  -3   3   40.80    2.30 
 -16   3   3   35.40    2.20 
 -15  -3   3   17.20    1.60 
 -15   3   3   16.60    1.60 
 -14  -3   3    6.30    1.10 
 -14   3   3    5.70    1.00 
 -13  -3   3    7.80    1.10 
 -13   3   3    6.40    1.00 
  13   3  -3    8.20    1.00 
 -12  -3   3  268.77    6.10 
  12   3  -3  275.77    5.80 
 -12   3   3  273.37    6.00 
 -12   3   3  276.87    5.40 
 -11  -3   3   36.50    1.80 
  11   3  -3   35.60    1.60 
 -11   3   3   38.20    1.40 
 -11   3   3   36.40    1.70 
 -10  -3   3  159.98    4.00 
 -10   3   3  160.18    3.90 
 -10   3   3  165.48    3.50 
  10   3  -3  161.98    3.80 
   9  -3  -3    4.00    0.50 
  -9  -3   3    2.80    0.40 
  -9  -3   3    2.80    0.60 
   9   3  -3    4.40    0.70 
  -9   3   3    3.90    0.70 
  -9   3   3    3.80    0.50 
  -8  -3   3   15.40    1.00 
   8  -3  -3   16.70    0.80 
  -8  -3   3   15.10    0.70 
   8   3  -3   16.60    1.10 
  -8   3   3   16.50    1.00 
  -8   3   3   15.80    0.80 
  -8   3   3   16.30    0.90 
  -7  -3   3  433.66    7.40 
  -7  -3   3  423.46    7.90 
   7  -3  -3  438.86    7.50 
  -7   3   3  431.16    7.50 
   7   3  -3  429.36    7.90 
  -7   3   3  428.56    7.60 
  -7   3   3  435.46    7.90 
  -6  -3   3  162.08    3.10 
   6  -3  -3  167.68    3.30 
  -6  -3   3  155.38    3.50 
  -6   3   3  161.18    3.50 
   6   3  -3  164.98    3.10 
  -6   3   3  163.08    3.20 
   6   3  -3  159.38    3.60 
  -6   3   3  161.58    3.30 
  -5  -3   3  197.68    4.00 
  -5  -3   3  198.48    3.70 
   5  -3  -3  195.98    3.90 
  -5   3   3  196.88    3.80 
   5   3  -3  192.58    4.10 
  -5   3   3  203.18    4.00 
   5   3  -3  198.38    3.70 
  -5   3   3  195.38    3.80 
  -4  -3   3    6.00    0.60 
   4  -3  -3    4.90    0.50 
   4   3  -3    6.30    0.50 
  -4   3   3    6.40    0.60 
   4   3  -3    6.00    0.60 
  -4   3   3    4.10    0.50 
  -4   3   3    6.10    0.50 
   3  -3  -3   33.20    1.10 
  -3  -3   3   31.20    1.20 
  -3   3   3   32.90    1.10 
   3   3  -3   32.60    1.00 
   3   3  -3   33.20    1.20 
  -3   3   3   30.80    1.10 
  -3   3   3   31.30    1.10 
   2  -3  -3   11.00    0.60 
   2  -3  -3   10.30    0.70 
  -2  -3   3   10.50    0.70 
  -2   3   3   10.00    0.60 
   2   3  -3    9.90    0.60 
  -2   3   3   10.30    0.70 
   2   3  -3   10.20    0.70 
  -2   3   3   10.90    0.70 
  -1  -3   3  755.52   12.60 
   1  -3  -3  751.52   12.60 
   1  -3  -3  767.42   12.40 
  -1   3   3  761.42   12.60 
   1   3  -3  745.23   12.60 
  -1   3   3  757.32   12.60 
   1   3  -3  751.52   12.50 
   0  -3  -3  426.36    7.50 
   0  -3   3  419.26    7.50 
   0  -3  -3  433.56    7.30 
   0   3   3  436.46    7.60 
   0   3  -3  426.96    7.40 
   0   3  -3  433.76    7.40 
   0   3   3  421.46    7.40 
  -1  -3  -3   32.10    1.00 
   1  -3   3   31.50    1.10 
  -1  -3  -3   31.00    1.10 
   1   3   3   30.40    1.10 
  -1   3  -3   32.30    1.10 
   1   3   3   32.50    1.10 
  -1   3  -3   32.30    1.00 
   2  -3   3  110.59    2.50 
  -2  -3  -3  112.59    2.40 
  -2  -3  -3  112.89    2.50 
   2   3   3  110.19    2.50 
   2   3   3  113.49    2.60 
  -2   3  -3  112.99    2.50 
  -2   3  -3  114.49    2.30 
  -2   3  -3  110.19    2.50 
  -3  -3  -3 1865.51   30.20 
  -3  -3  -3 1870.61   30.00 
   3  -3   3 1906.91   30.20 
  -3   3  -3 1862.31   30.10 
  -3   3  -3 1898.51   30.20 
  -3   3  -3 1895.91   30.50 
   3   3   3 1816.82   30.20 
  -4  -3  -3  140.89    3.10 
   4  -3   3  145.89    3.20 
  -4  -3  -3  143.19    3.00 
   4   3   3  148.49    3.20 
  -4   3  -3  142.29    3.20 
  -4   3  -3  146.39    2.70 
  -4   3  -3  146.79    3.20 
   5  -3   3   83.29    2.20 
  -5  -3  -3   80.09    2.10 
  -5  -3  -3   81.09    2.10 
  -5   3  -3   77.39    2.10 
   5   3   3   81.09    2.20 
  -5   3  -3   84.09    1.70 
  -5   3  -3   84.29    2.20 
   6  -3   3  213.88    4.50 
  -6  -3  -3  214.38    4.40 
  -6  -3  -3  209.88    4.30 
  -6   3  -3  219.48    4.40 
   6   3   3  211.38    4.40 
  -6   3  -3  220.88    4.50 
  -7  -3  -3  120.99    2.90 
  -7  -3  -3  124.79    3.00 
   7   3   3  123.99    3.00 
  -7   3  -3  125.79    3.10 
  -7   3  -3  123.49    3.00 
  -8  -3  -3    9.90    0.90 
  -8  -3  -3    8.10    0.90 
  -8   3  -3    9.30    1.00 
   8   3   3    8.50    0.80 
  -8   3  -3    8.00    0.80 
  -9  -3  -3  567.64   10.20 
  -9  -3  -3  571.84   10.40 
  -9   3  -3  580.14   10.50 
   9   3   3  562.34   10.10 
  -9   3  -3  561.84   10.30 
 -10  -3  -3    8.40    0.90 
 -10  -3  -3    9.00    1.00 
 -10   3  -3    8.30    0.90 
 -10   3  -3    8.70    1.00 
  10   3   3    8.40    0.90 
 -11  -3  -3   15.10    1.20 
 -11  -3  -3   14.50    1.20 
  11   3   3   14.00    1.10 
 -11   3  -3   12.50    1.10 
 -11   3  -3   10.90    1.20 
 -12  -3  -3   45.90    1.90 
 -12  -3  -3   45.70    2.10 
 -12   3  -3   44.70    1.90 
 -12   3  -3   44.70    2.10 
 -13  -3  -3   26.70    1.70 
 -13   3  -3   34.10    2.00 
 -13   3  -3   32.70    1.70 
 -14  -3  -3    1.40    0.80 
 -14   3  -3    0.60    0.70 
 -14   3  -3    1.00    0.70 
 -15  -3  -3    0.30    0.70 
 -15   3  -3    0.50    0.70 
 -15  -4   3   38.30    2.30 
 -15   4   3   32.20    2.10 
 -14  -4   3   22.70    1.80 
 -14   4   3   22.10    1.70 
  14   4  -3   21.20    1.60 
 -13  -4   3    8.80    1.20 
 -13   4   3    9.30    1.20 
  13   4  -3   10.80    1.20 
 -12  -4   3    0.80    0.60 
 -12   4   3    0.70    0.70 
 -12   4   3    0.50    0.50 
  12   4  -3    0.70    0.70 
 -11  -4   3   52.79    2.20 
 -11   4   3   54.39    1.90 
  11   4  -3   54.19    2.10 
 -11   4   3   50.49    2.20 
 -10  -4   3   78.79    2.60 
 -10   4   3   78.69    2.30 
  10   4  -3   80.59    2.60 
 -10   4   3   77.69    2.60 
  -9  -4   3   -0.20    0.40 
  -9  -4   3   -0.10    0.50 
   9   4  -3   -0.30    0.50 
  -9   4   3   -0.20    0.40 
  -9   4   3    0.30    0.40 
   8  -4  -3    7.00    0.70 
  -8  -4   3    6.00    0.80 
  -8  -4   3    6.40    0.60 
   8  -4  -3    5.80    0.80 
  -8   4   3    7.20    0.80 
  -8   4   3    5.60    0.80 
   8   4  -3    8.00    0.90 
  -8   4   3    6.60    0.60 
  -7  -4   3   58.69    1.70 
  -7  -4   3   62.59    2.10 
   7  -4  -3   57.59    1.90 
   7   4  -3   61.49    1.70 
  -7   4   3   59.79    1.70 
  -7   4   3   59.59    1.80 
  -7   4   3   61.29    2.00 
   7   4  -3   59.99    2.10 
   6  -4  -3   90.99    2.50 
  -6  -4   3   91.79    2.60 
  -6  -4   3   93.89    2.20 
   6   4  -3   92.19    2.20 
   6   4  -3   92.89    2.60 
  -6   4   3   93.29    2.30 
  -6   4   3   90.09    2.50 
  -6   4   3   92.59    2.40 
   5  -4  -3    3.60    0.50 
  -5  -4   3    3.60    0.50 
  -5  -4   3    3.60    0.60 
  -5   4   3    5.00    0.60 
   5   4  -3    4.10    0.70 
   5   4  -3    4.60    0.50 
  -5   4   3    3.90    0.60 
  -5   4   3    3.40    0.60 
  -4  -4   3    0.70    0.40 
  -4  -4   3    2.30    0.50 
   4  -4  -3    1.60    0.40 
  -4   4   3    1.10    0.40 
   4   4  -3    1.40    0.40 
  -4   4   3    1.50    0.40 
   4   4  -3    1.40    0.50 
  -4   4   3    1.50    0.40 
  -3  -4   3   76.09    2.10 
   3  -4  -3   81.49    2.10 
  -3   4   3   79.59    2.10 
  -3   4   3   76.99    2.10 
   3   4  -3   81.89    2.20 
  -3   4   3   77.89    2.10 
   3   4  -3   75.99    2.00 
   2  -4  -3   73.59    2.00 
  -2  -4   3   72.09    2.00 
   2  -4  -3   71.69    1.90 
   2   4  -3   71.19    1.90 
  -2   4   3   73.89    2.00 
  -2   4   3   70.99    2.00 
   2   4  -3   75.69    2.10 
   1  -4  -3  168.68    3.40 
   1  -4  -3  164.38    3.50 
  -1  -4   3  158.08    3.50 
  -1   4   3  169.88    3.50 
   1   4  -3  167.48    3.60 
   1   4  -3  163.98    3.40 
  -1   4   3  169.18    3.60 
   0  -4  -3   22.70    1.10 
   0  -4  -3   22.40    0.90 
   0  -4   3   18.20    1.00 
   0   4   3   21.90    1.00 
   0   4  -3   20.30    1.00 
   0   4  -3   20.70    1.00 
   0   4   3   22.00    1.10 
   1  -4   3   13.10    0.80 
  -1  -4  -3   11.20    0.80 
  -1  -4  -3   11.10    0.70 
  -1   4  -3    9.30    0.80 
   1   4   3   11.40    0.90 
  -1   4  -3   10.50    0.70 
   1   4   3   10.80    0.80 
   2  -4   3  148.89    3.40 
  -2  -4  -3  152.78    3.40 
  -2  -4  -3  149.39    3.20 
  -2   4  -3  152.88    3.30 
   2   4   3  155.98    3.30 
   2   4   3  150.88    3.40 
  -2   4  -3  147.39    3.10 
  -3  -4  -3   39.70    1.40 
  -3  -4  -3   43.80    1.50 
   3  -4   3   43.20    1.50 
  -3   4  -3   43.40    1.60 
  -3   4  -3   43.30    1.50 
  -3   4  -3   42.00    1.30 
   3   4   3   43.40    1.60 
   3   4   3   42.30    1.50 
  -4  -4  -3  128.39    3.10 
   4  -4   3  125.09    3.10 
  -4  -4  -3  130.29    3.00 
  -4   4  -3  130.79    3.10 
  -4   4  -3  131.29    2.70 
   4   4   3  129.79    3.10 
  -4   4  -3  132.59    3.10 
  -5  -4  -3   18.80    1.00 
   5  -4   3   19.40    1.10 
  -5  -4  -3   18.70    1.10 
  -5   4  -3   18.70    1.10 
  -5   4  -3   19.60    1.20 
  -5   4  -3   18.00    0.80 
   5   4   3   17.50    1.10 
   6  -4   3    3.80    0.70 
  -6  -4  -3    3.70    0.60 
  -6  -4  -3    4.00    0.60 
   6   4   3    4.90    0.80 
  -6   4  -3    3.90    0.60 
  -6   4  -3    4.60    0.70 
   7  -4   3   25.70    1.40 
  -7  -4  -3   27.70    1.40 
  -7  -4  -3   27.00    1.30 
  -7   4  -3   26.00    1.40 
   7   4   3   26.20    1.40 
  -7   4  -3   25.90    1.30 
  -8  -4  -3  131.59    3.30 
   8  -4   3  127.89    3.40 
  -8  -4  -3  129.99    3.30 
  -8   4  -3  123.39    3.20 
   8   4   3  124.89    3.30 
  -8   4  -3  133.79    3.50 
   9  -4   3    7.50    0.90 
  -9  -4  -3    8.20    0.90 
  -9  -4  -3    7.50    0.90 
  -9   4  -3    7.30    1.00 
  -9   4  -3    5.60    0.80 
   9   4   3    6.50    0.90 
 -10  -4  -3   85.79    2.80 
 -10  -4  -3   89.19    2.70 
  10  -4   3   79.49    2.80 
 -10   4  -3   84.59    2.90 
  10   4   3   83.39    2.60 
 -10   4  -3   88.49    2.70 
  11  -4   3    3.60    0.80 
 -11  -4  -3    4.60    0.90 
 -11  -4  -3    4.70    0.80 
 -11   4  -3    4.00    0.80 
  11   4   3    3.30    0.80 
 -11   4  -3    3.60    0.80 
 -12  -4  -3    6.10    1.00 
  12  -4   3    6.80    1.10 
 -12   4  -3    5.70    0.90 
 -12   4  -3    6.00    1.10 
 -13  -4  -3   -0.40    0.70 
 -13   4  -3    0.40    0.70 
 -13   4  -3    0.60    0.60 
 -14  -4  -3  313.37    7.10 
 -14   4  -3  309.27    6.70 
 -14   4  -3  303.57    7.20 
 -14  -5   3    5.10    1.10 
  14  -5  -3    6.30    1.20 
 -14   5   3    7.60    1.20 
  14   5  -3    6.00    1.10 
 -13  -5   3   17.90    1.70 
  13  -5  -3   16.90    1.60 
  13   5  -3   19.00    1.70 
 -13   5   3   13.70    1.50 
  12  -5  -3   15.20    1.50 
 -12  -5   3   13.90    1.50 
 -12   5   3   17.00    1.30 
  12   5  -3   13.20    1.40 
 -12   5   3   14.90    1.50 
 -11  -5   3   70.09    2.70 
  11  -5  -3   73.49    2.70 
 -11   5   3   72.09    2.70 
  11   5  -3   71.29    2.70 
 -11   5   3   78.69    2.50 
  10  -5  -3    8.60    1.10 
 -10  -5   3    7.30    1.10 
 -10   5   3    7.20    1.00 
 -10   5   3    9.70    1.00 
  10   5  -3    9.30    1.20 
   9  -5  -3    0.60    0.50 
  -9  -5   3    0.20    0.60 
  -9   5   3    0.10    0.50 
   9   5  -3    0.30    0.60 
  -9   5   3    0.30    0.50 
   8  -5  -3   15.20    1.20 
  -8  -5   3   14.80    1.00 
  -8  -5   3   16.70    1.30 
  -8   5   3   14.00    1.10 
  -8   5   3   14.30    1.20 
   8   5  -3   15.10    1.30 
  -7  -5   3   89.89    2.40 
  -7  -5   3   88.69    2.80 
   7  -5  -3   98.29    2.70 
  -7   5   3   95.49    2.80 
   7   5  -3   94.49    2.40 
  -7   5   3   94.39    2.60 
  -7   5   3   92.39    2.40 
   7   5  -3   89.39    2.80 
  -6  -5   3   37.70    1.70 
   6  -5  -3   36.90    1.60 
  -6  -5   3   35.50    1.40 
   6   5  -3   37.40    1.40 
  -6   5   3   36.10    1.40 
  -6   5   3   33.40    1.50 
   6   5  -3   38.20    1.70 
  -6   5   3   35.60    1.60 
  -5  -5   3   56.09    2.00 
   5  -5  -3   60.69    2.00 
  -5  -5   3   60.19    1.90 
   5   5  -3   55.79    2.10 
  -5   5   3   60.79    2.00 
  -5   5   3   56.49    1.90 
   5   5  -3   58.59    1.80 
  -5   5   3   60.49    1.90 
  -4  -5   3    1.10    0.40 
  -4  -5   3    1.60    0.50 
   4  -5  -3    0.80    0.40 
   4   5  -3    1.10    0.50 
  -4   5   3    1.50    0.50 
   4   5  -3    0.90    0.40 
  -4   5   3    0.80    0.40 
  -4   5   3    1.70    0.50 
   3  -5  -3    2.50    0.50 
  -3  -5   3    2.30    0.60 
  -3   5   3    1.30    0.50 
   3   5  -3    0.90    0.40 
  -3   5   3    2.00    0.50 
   3   5  -3    1.30    0.50 
   2  -5  -3   91.89    2.40 
   2  -5  -3   92.29    2.50 
  -2  -5   3   91.69    2.60 
  -2   5   3   95.29    2.50 
   2   5  -3   89.79    2.40 
  -2   5   3   90.79    2.50 
   2   5  -3   90.39    2.60 
   1  -5  -3   27.70    1.30 
  -1  -5   3   29.10    1.30 
   1  -5  -3   28.90    1.20 
  -1   5   3   26.40    1.30 
  -1   5   3   28.80    1.40 
   1   5  -3   28.70    1.30 
   1   5  -3   28.60    1.30 
   0  -5  -3   38.10    1.50 
   0  -5   3   38.40    1.60 
   0  -5  -3   38.80    1.40 
   0   5  -3   39.00    1.50 
   0   5  -3   39.70    1.50 
   0   5   3   38.10    1.60 
   0   5   3   41.40    1.60 
   1  -5   3   37.10    1.50 
  -1  -5  -3   36.20    1.40 
  -1  -5  -3   36.50    1.50 
  -1   5  -3   38.50    1.50 
   1   5   3   36.90    1.60 
   1   5   3   39.30    1.50 
  -2  -5  -3   21.70    1.20 
  -2  -5  -3   23.90    1.20 
   2  -5   3   24.80    1.30 
  -2   5  -3   24.30    1.10 
  -2   5  -3   26.50    1.30 
   2   5   3   21.60    1.20 
   2   5   3   27.00    1.40 
   3  -5   3    3.90    0.70 
  -3  -5  -3    4.30    0.70 
  -3  -5  -3    5.00    0.70 
  -3   5  -3    6.60    0.70 
  -3   5  -3    6.00    0.80 
   3   5   3    5.20    0.70 
   3   5   3    4.70    0.80 
  -4  -5  -3   43.80    1.70 
  -4  -5  -3   41.60    1.60 
  -4   5  -3   42.60    1.80 
  -4   5  -3   43.00    1.70 
   4   5   3   45.60    1.90 
  -4   5  -3   42.80    1.40 
  -5  -5  -3   17.70    1.20 
  -5  -5  -3   16.20    1.10 
   5  -5   3   21.00    1.30 
  -5   5  -3   17.10    1.20 
   5   5   3   19.60    1.30 
  -5   5  -3   19.20    1.30 
   6  -5   3   91.59    2.80 
  -6  -5  -3   95.19    2.80 
  -6  -5  -3   98.29    2.70 
  -6   5  -3   97.59    2.80 
  -6   5  -3   91.49    2.80 
   6   5   3   96.19    2.90 
  -7  -5  -3    2.60    0.70 
  -7  -5  -3    2.10    0.60 
   7  -5   3    2.50    0.70 
   7   5   3    1.50    0.70 
  -7   5  -3    3.00    0.80 
  -7   5  -3    2.60    0.70 
   8  -5   3    4.40    0.80 
  -8  -5  -3    7.10    1.00 
  -8  -5  -3    6.40    0.90 
  -8   5  -3    5.00    0.80 
  -8   5  -3    6.40    0.90 
   8   5   3    5.50    0.90 
  -9  -5  -3   29.10    1.70 
  -9  -5  -3   33.90    1.70 
   9  -5   3   35.30    1.80 
   9   5   3   35.30    1.80 
  -9   5  -3   36.00    1.90 
  -9   5  -3   31.80    1.70 
  10  -5   3   25.00    1.70 
 -10  -5  -3   26.30    1.60 
 -10  -5  -3   28.70    1.70 
 -10   5  -3   24.50    1.60 
 -10   5  -3   27.80    1.80 
  10   5   3   25.30    1.60 
  11  -5   3    0.00    0.60 
 -11  -5  -3   -0.70    0.60 
 -11  -5  -3   -0.60    0.60 
 -11   5  -3    0.20    0.60 
  11   5   3   -0.50    0.70 
 -11   5  -3    0.30    0.70 
 -12  -5  -3    0.30    0.70 
  12  -5   3    0.70    0.80 
 -12   5  -3    1.10    0.80 
 -12   5  -3    0.90    0.70 
  12   5   3    1.50    0.80 
 -12  -6   3   27.20    1.90 
  12  -6  -3   25.50    1.90 
  12   6  -3   27.40    2.00 
 -12   6   3   28.60    1.70 
 -12   6   3   27.70    2.00 
 -11  -6   3    2.10    0.80 
  11  -6  -3    1.50    0.70 
  11   6  -3    1.70    0.90 
 -11   6   3    3.40    0.80 
 -11   6   3    1.70    0.80 
  10  -6  -3   17.40    1.50 
 -10  -6   3   16.90    1.60 
  10   6  -3   18.20    1.70 
 -10   6   3   18.00    1.40 
 -10   6   3   20.20    1.60 
  -9  -6   3   39.00    2.00 
   9  -6  -3   32.10    1.80 
   9   6  -3   32.50    1.90 
  -9   6   3   37.50    2.00 
  -9   6   3   37.80    1.80 
  -8  -6   3    7.90    0.90 
  -8  -6   3    9.00    1.20 
   8  -6  -3    8.50    1.10 
   8   6  -3    6.40    1.00 
  -8   6   3    8.30    1.10 
  -8   6   3    7.50    1.00 
  -7  -6   3   11.80    1.20 
  -7  -6   3   11.20    1.10 
   7  -6  -3   13.20    1.20 
   7   6  -3    9.20    1.10 
   7   6  -3   10.90    1.00 
  -7   6   3   11.70    1.20 
  -7   6   3   10.30    1.10 
  -6  -6   3   14.40    1.20 
  -6  -6   3   10.90    1.20 
   6  -6  -3   14.10    1.20 
   6   6  -3   12.80    1.30 
  -6   6   3   14.20    1.10 
   6   6  -3   14.40    1.10 
  -6   6   3   17.60    1.40 
  -6   6   3   12.00    1.10 
   5  -6  -3  101.19    2.90 
  -5  -6   3   91.99    2.90 
  -5  -6   3   97.99    2.70 
  -5   6   3   97.29    2.80 
   5   6  -3   93.59    3.00 
  -5   6   3   95.69    2.70 
   5   6  -3   97.79    2.70 
   4  -6  -3   17.80    1.20 
  -4  -6   3   17.20    1.30 
  -4  -6   3   15.80    1.20 
   4  -6  -3   17.00    1.20 
  -4   6   3   17.80    1.20 
  -4   6   3   20.20    1.30 
   4   6  -3   21.20    1.30 
   4   6  -3   19.60    1.40 
   3  -6  -3  426.16    8.20 
  -3  -6   3  431.06    8.10 
   3  -6  -3  433.16    8.10 
  -3  -6   3  418.76    8.30 
   3   6  -3  430.96    8.00 
   3   6  -3  418.66    8.30 
  -3   6   3  423.66    8.20 
  -3   6   3  420.26    8.20 
  -2  -6   3    8.80    1.00 
   2  -6  -3    9.70    1.00 
   2  -6  -3    7.80    1.00 
  -2   6   3    9.10    1.00 
   2   6  -3    7.60    0.90 
   2   6  -3    7.70    1.00 
  -2   6   3    7.40    0.90 
   1  -6  -3   -0.10    0.50 
  -1  -6   3   -0.20    0.50 
   1  -6  -3    0.10    0.40 
   1   6  -3    0.10    0.50 
  -1   6   3    0.00    0.50 
  -1   6   3   -0.10    0.50 
   1   6  -3   -0.10    0.50 
   0  -6   3    3.20    0.70 
   0  -6  -3    3.00    0.60 
   0  -6  -3    3.20    0.70 
   0   6   3    4.10    0.70 
   0   6  -3    4.00    0.70 
   0   6   3    4.80    0.80 
   0   6  -3    4.80    0.80 
  -1  -6  -3   97.49    2.90 
  -1  -6  -3   97.29    2.70 
   1  -6   3  100.29    2.90 
  -1   6  -3   96.09    2.80 
  -1   6  -3  101.99    2.80 
   1   6   3   99.39    3.00 
   1   6   3  100.79    2.90 
  -2  -6  -3   39.10    1.70 
   2  -6   3   37.60    1.70 
  -2  -6  -3   37.10    1.70 
  -2   6  -3   36.30    1.70 
   2   6   3   38.90    1.80 
  -2   6  -3   38.10    1.60 
   2   6   3   35.00    1.60 
  -3  -6  -3   17.70    1.20 
   3  -6   3   15.50    1.20 
  -3  -6  -3   14.60    1.20 
   3   6   3   16.80    1.20 
  -3   6  -3   15.30    1.20 
  -3   6  -3   15.30    1.00 
   3   6   3   15.20    1.30 
   4  -6   3   96.89    3.00 
  -4  -6  -3  102.19    2.90 
  -4  -6  -3   92.69    2.80 
  -4   6  -3  100.89    2.90 
   4   6   3   96.99    3.00 
  -4   6  -3   97.39    2.60 
  -5  -6  -3   47.30    2.00 
   5  -6   3   43.90    2.00 
  -5  -6  -3   43.90    1.90 
  -5   6  -3   47.60    2.00 
   5   6   3   41.60    2.00 
  -6  -6  -3    2.90    0.80 
  -6  -6  -3    3.70    0.80 
   6  -6   3    2.90    0.80 
  -6   6  -3    3.80    0.90 
   6   6   3    2.90    0.80 
  -6   6  -3    3.20    0.80 
  -7  -6  -3   10.10    1.10 
  -7  -6  -3   11.70    1.20 
   7  -6   3    9.00    1.20 
  -7   6  -3    8.00    1.10 
   7   6   3   12.70    1.40 
  -7   6  -3   11.00    1.30 
  -8  -6  -3    0.00    0.60 
  -8  -6  -3    0.50    0.70 
   8  -6   3    0.10    0.60 
   8   6   3   -0.50    0.60 
  -8   6  -3    0.80    0.70 
  -8   6  -3    0.40    0.60 
  -9  -6  -3   16.30    1.40 
  -9  -6  -3   14.80    1.40 
   9  -6   3   11.80    1.30 
   9   6   3   14.60    1.40 
  -9   6  -3   16.50    1.50 
  -9   6  -3   12.80    1.40 
 -10  -6  -3   24.30    1.80 
  10  -6   3   22.60    1.80 
 -10  -6  -3   20.00    1.50 
  10   6   3   20.40    1.70 
 -10   6  -3   21.80    1.80 
 -10   6  -3   23.40    1.70 
  11  -6   3    3.00    1.00 
 -11  -6  -3    5.70    1.10 
 -11   6  -3    4.30    1.00 
  11   6   3    4.60    1.10 
 -11   6  -3    4.50    1.10 
 -10  -7   3    8.70    1.30 
  10  -7  -3   10.20    1.30 
  10   7  -3   10.00    1.40 
 -10   7   3    8.90    1.20 
 -10   7   3   10.10    1.40 
  -9  -7   3    0.30    0.70 
   9  -7  -3    0.80    0.70 
  -9   7   3    1.00    0.80 
  -9   7   3    0.50    0.70 
   9   7  -3    0.10    0.80 
  -8  -7   3   17.60    1.60 
   8  -7  -3   20.50    1.50 
  -8   7   3   19.60    1.60 
   8   7  -3   22.30    1.80 
  -8   7   3   23.00    1.70 
   7  -7  -3   20.00    1.50 
  -7  -7   3   19.40    1.40 
  -7  -7   3   18.60    1.60 
  -7   7   3   21.70    1.50 
   7   7  -3   22.20    1.50 
   7   7  -3   18.10    1.60 
   6  -7  -3    5.80    1.00 
  -6  -7   3    4.20    0.90 
  -6  -7   3    4.50    0.90 
   6   7  -3    3.60    0.90 
  -6   7   3    5.50    1.30 
   6   7  -3    5.30    0.80 
  -6   7   3    2.90    0.80 
  -5  -7   3    7.50    1.00 
  -5  -7   3    8.60    1.20 
   5  -7  -3    6.30    1.00 
   5  -7  -3    7.50    1.10 
   5   7  -3    7.80    1.20 
   5   7  -3    6.70    0.90 
  -5   7   3    8.50    1.10 
  -5   7   3   10.30    1.10 
  -4  -7   3    0.30    0.60 
   4  -7  -3    0.10    0.50 
  -4  -7   3   -0.40    0.60 
   4  -7  -3    0.10    0.60 
   4   7  -3    0.00    0.60 
  -4   7   3    0.40    0.60 
   4   7  -3    0.70    0.70 
  -4   7   3    1.00    0.70 
   3  -7  -3   14.60    1.20 
  -3  -7   3   15.10    1.40 
   3  -7  -3   14.40    1.30 
  -3  -7   3   17.30    1.30 
  -3   7   3   14.20    1.30 
  -3   7   3   16.30    1.30 
   3   7  -3   17.30    1.30 
   3   7  -3   14.50    1.40 
   2  -7  -3    6.90    1.00 
  -2  -7   3    4.70    0.90 
  -2  -7   3    4.20    0.80 
   2  -7  -3    2.70    0.70 
  -2   7   3    5.30    0.90 
   2   7  -3    4.60    0.80 
   2   7  -3    4.50    0.90 
  -2   7   3    6.30    1.00 
  -1  -7   3   13.00    1.30 
   1  -7  -3   13.70    1.20 
   1  -7  -3   14.10    1.30 
  -1   7   3   15.70    1.50 
   1   7  -3   16.80    1.30 
   1   7  -3   17.10    1.40 
  -1   7   3   12.20    1.20 
   0  -7  -3    6.80    1.00 
   0  -7  -3    8.50    1.00 
   0  -7   3    8.30    1.10 
   0   7  -3    6.80    1.00 
   0   7   3    6.80    1.00 
   0   7  -3    5.90    1.00 
   0   7   3    9.80    1.20 
  -1  -7  -3   55.99    2.30 
  -1  -7  -3   56.49    2.20 
   1  -7   3   58.99    2.40 
   1   7   3   59.19    2.40 
   1   7   3   62.79    2.30 
  -1   7  -3   60.59    2.30 
  -1   7  -3   54.49    2.20 
  -2  -7  -3   66.79    2.50 
  -2  -7  -3   67.89    2.40 
   2  -7   3   67.99    2.50 
   2   7   3   66.89    2.60 
  -2   7  -3   68.19    2.40 
  -2   7  -3   66.29    2.40 
   2   7   3   67.69    2.50 
  -3  -7  -3   36.30    1.80 
  -3  -7  -3   35.20    1.80 
   3  -7   3   36.20    1.90 
   3   7   3   35.80    2.00 
   3   7   3   40.80    1.90 
  -3   7  -3   39.70    1.90 
  -3   7  -3   40.10    1.80 
  -4  -7  -3   14.30    1.40 
   4  -7   3   13.90    1.30 
  -4  -7  -3   17.80    1.40 
  -4   7  -3   18.30    1.40 
   4   7   3   16.30    1.50 
  -5  -7  -3  209.58    5.00 
  -5  -7  -3  211.98    5.10 
   5  -7   3  205.98    5.20 
   5   7   3  212.78    5.40 
  -5   7  -3  217.68    5.20 
  -6  -7  -3    4.00    0.90 
   6  -7   3    4.10    0.90 
  -6  -7  -3    3.20    0.80 
  -6   7  -3    2.80    0.80 
   6   7   3    2.30    0.90 
   7  -7   3   15.80    1.50 
  -7  -7  -3   19.00    1.60 
  -7  -7  -3   18.30    1.60 
   7   7   3   15.90    1.60 
  -7   7  -3   20.40    1.60 
  -8  -7  -3    8.70    1.20 
   8  -7   3   10.50    1.30 
  -8  -7  -3   11.50    1.40 
   8   7   3    9.90    1.40 
  -8   7  -3   11.40    1.30 
   9  -7   3   34.50    2.10 
  -9  -7  -3   35.80    2.10 
  -9  -7  -3   33.50    2.10 
  -9   7  -3   37.60    2.30 
   9   7   3   40.10    2.30 
  -9   7  -3   33.40    2.00 
   7   8  -3    7.80    1.30 
  -7   8   3    6.40    1.10 
   6  -8  -3    2.70    0.90 
  -6  -8   3    3.80    0.90 
  -6  -8   3    3.00    1.00 
   6  -8  -3    3.80    1.00 
   6   8  -3    2.70    1.00 
   6   8  -3    3.70    0.90 
  -6   8   3    3.60    1.00 
  -5  -8   3    0.50    0.80 
   5  -8  -3   -0.20    0.70 
   5  -8  -3    0.10    0.70 
  -5  -8   3    0.90    0.70 
   5   8  -3   -0.10    0.70 
   5   8  -3    1.40    0.90 
  -5   8   3   -0.10    0.70 
   4  -8  -3    1.70    0.80 
  -4  -8   3    2.10    0.90 
  -4  -8   3    2.80    0.90 
   4  -8  -3    3.90    1.00 
   4   8  -3    2.30    1.00 
  -4   8   3    2.70    0.80 
   4   8  -3    2.40    0.80 
  -4   8   3    3.60    0.90 
  -3  -8   3   10.00    1.30 
   3  -8  -3   10.30    1.30 
   3  -8  -3    7.00    1.10 
  -3  -8   3    7.40    1.10 
   3   8  -3    8.00    1.20 
  -3   8   3    6.50    1.10 
  -3   8   3    6.10    1.10 
   3   8  -3    8.60    1.20 
  -2  -8   3    0.60    0.70 
   2  -8  -3    0.60    0.80 
   2  -8  -3    0.80    0.70 
  -2  -8   3    2.00    0.80 
   2   8  -3    1.90    0.80 
   2   8  -3    0.60    0.80 
  -2   8   3    1.40    0.80 
  -2   8   3    0.70    0.80 
   1  -8  -3   25.50    1.70 
  -1  -8   3   27.80    1.80 
   1  -8  -3   25.40    1.80 
  -1  -8   3   24.10    1.70 
  -1   8   3   22.90    1.70 
   1   8  -3   26.30    1.90 
  -1   8   3   25.50    1.80 
   1   8  -3   25.60    1.70 
   0  -8  -3    6.80    1.10 
   0  -8  -3    8.50    1.20 
   0  -8   3    6.90    1.10 
   0   8   3    7.90    1.20 
   0   8   3    8.60    1.30 
   0   8  -3    8.80    1.20 
   0   8  -3   13.40    1.50 
  -1  -8  -3   27.40    1.80 
  -1  -8  -3   25.10    1.70 
   1  -8   3   25.60    1.80 
   1   8   3   24.40    1.80 
  -1   8  -3   24.00    1.70 
  -1   8  -3   26.70    1.70 
   1   8   3   25.60    1.70 
   2  -8   3    2.10    0.80 
  -2  -8  -3    1.50    0.80 
  -2  -8  -3    2.10    0.80 
   2   8   3    3.50    0.90 
   2   8   3    2.00    0.90 
  -2   8  -3    2.40    0.80 
  -2   8  -3    2.00    0.80 
  -3  -8  -3    4.30    0.90 
   3  -8   3    4.10    1.00 
  -3  -8  -3    6.90    1.20 
   3   8   3    5.70    1.20 
   3   8   3    4.80    1.00 
  -3   8  -3    4.10    1.00 
   4  -8   3    0.70    0.80 
  -4  -8  -3    0.10    0.70 
  -4  -8  -3    0.20    0.70 
  -4   8  -3    0.30    0.70 
   4   8   3    0.40    0.70 
  -5  -8  -3    9.80    1.30 
  -5  -8  -3    8.50    1.30 
   5  -8   3    6.40    1.20 
  -5   8  -3    7.50    1.20 
   5   8   3    7.80    1.20 
 -17   0   4   62.99    2.80 
 -16   0   4    0.80    0.70 
 -15   0   4   20.10    1.60 
 -14   0   4    1.30    0.70 
 -13   0   4  192.18    4.70 
  12   0  -4   -0.20    0.40 
 -12   0   4   -0.20    0.40 
  11   0  -4   18.00    0.90 
 -11   0   4   16.70    1.20 
 -10   0   4  875.01   15.20 
  10   0  -4  896.61   14.80 
  -9   0   4   72.79    2.10 
  -9   0   4   78.09    1.50 
   9   0  -4   74.59    1.90 
  -8   0   4  236.28    4.70 
  -8   0   4  240.38    3.90 
   8   0  -4  232.98    4.50 
  -7   0   4  688.43   11.70 
  -7   0   4  693.33   10.90 
   7   0  -4  690.23   11.50 
  -6   0   4    0.70    0.30 
   6   0  -4    0.60    0.30 
  -5   0   4  190.48    3.60 
   5   0  -4  191.68    3.60 
   4   0  -4 1476.35   23.10 
  -4   0   4 1412.36   24.50 
   4   0  -4 1484.95   24.30 
   3   0  -4    5.70    0.50 
   3   0  -4    6.10    0.30 
  -3   0   4    6.40    0.40 
   2   0  -4  293.07    5.20 
  -2   0   4  308.87    5.00 
   2   0  -4  306.77    5.00 
   1   0  -4   12.70    0.50 
  -1   0   4   12.10    0.30 
   0   0   4 1369.36   21.50 
   0   0   4 1335.17   22.60 
   0   0  -4 1340.27   22.80 
   0   0  -4 1351.46   22.30 
   1   0   4  865.81   13.80 
  -1   0  -4  856.81   14.20 
  -1   0  -4  860.01   14.00 
  -1   0  -4  865.61   13.90 
  -2   0  -4 1386.46   22.70 
   2   0   4 1378.96   22.70 
  -2   0  -4 1350.16   22.90 
  -2   0  -4 1426.16   22.60 
  -3   0  -4   38.60    1.00 
  -3   0  -4   39.10    1.10 
  -3   0  -4   36.40    0.90 
   3   0   4   38.80    0.90 
   4   0   4  123.49    2.30 
  -4   0  -4  125.79    2.70 
  -4   0  -4  125.99    2.50 
   5   0   4   -0.10    0.10 
  -5   0  -4    0.20    0.20 
  -5   0  -4    0.00    0.30 
  -6   0  -4   27.00    1.10 
   6   0   4   27.00    0.70 
  -6   0  -4   25.20    1.00 
   7   0   4   26.80    0.70 
  -7   0  -4   26.40    1.10 
  -7   0  -4   26.00    1.10 
  -8   0  -4    1.50    0.40 
   8   0   4    1.70    0.30 
  -8   0  -4    1.30    0.40 
  -9   0  -4    0.70    0.40 
  -9   0  -4    0.30    0.40 
 -10   0  -4   13.90    1.10 
 -10   0  -4   13.50    1.00 
 -11   0  -4   14.80    1.20 
 -11   0  -4   15.50    1.10 
 -12   0  -4   14.40    1.30 
 -12   0  -4   12.30    1.10 
 -13   0  -4   25.00    1.40 
 -13   0  -4   26.20    1.60 
 -14   0  -4    0.40    0.60 
 -15   0  -4   39.30    2.10 
 -17  -1   4   20.10    1.90 
 -17   1   4   14.40    1.60 
 -16  -1   4   19.30    1.80 
 -16   1   4   22.00    1.70 
 -15  -1   4   68.39    2.70 
 -15   1   4   67.39    2.70 
 -14  -1   4   13.90    1.30 
 -14   1   4   10.70    1.20 
 -13  -1   4   13.40    1.20 
 -13   1   4   17.90    1.30 
 -12  -1   4   91.59    2.80 
  12   1  -4   86.89    2.40 
 -12   1   4   86.29    2.70 
 -11  -1   4   63.29    2.20 
  11  -1  -4   69.09    1.80 
  11   1  -4   65.89    1.90 
 -11   1   4   61.79    2.20 
  10  -1  -4    9.40    0.70 
 -10  -1   4    9.30    0.90 
  10   1  -4    9.20    0.80 
 -10   1   4    9.40    0.50 
 -10   1   4    8.60    0.90 
  -9  -1   4  144.39    2.50 
   9  -1  -4  145.59    3.00 
  -9  -1   4  139.19    3.30 
  -9   1   4  142.09    2.70 
   9   1  -4  147.99    3.20 
  -9   1   4  145.49    3.40 
  -8  -1   4   60.29    1.80 
   8  -1  -4   59.89    1.60 
  -8  -1   4   60.59    1.10 
   8   1  -4   57.99    1.70 
  -8   1   4   59.49    1.30 
  -8   1   4   59.59    1.80 
   7  -1  -4    0.30    0.20 
  -7  -1   4    0.20    0.30 
   7   1  -4    0.90    0.40 
  -7   1   4    0.10    0.20 
  -7   1   4    0.10    0.30 
  -6  -1   4  159.58    3.20 
   6  -1  -4  157.78    3.10 
  -6   1   4  154.08    3.20 
  -6   1   4  155.08    2.80 
   6   1  -4  157.68    3.20 
  -5  -1   4  446.96    7.70 
   5  -1  -4  457.55    7.70 
  -5   1   4  443.36    7.70 
  -5   1   4  448.36    7.30 
   5   1  -4  455.85    7.80 
  -4  -1   4  127.79    2.60 
   4  -1  -4  128.79    2.30 
   4  -1  -4  133.79    2.60 
  -4   1   4  130.49    2.60 
   4   1  -4  136.29    2.70 
  -4   1   4  129.39    2.30 
  -4   1   4  129.99    2.50 
   4   1  -4  125.99    2.20 
   3  -1  -4    3.70    0.40 
  -3  -1   4    3.60    0.40 
   3  -1  -4    3.40    0.30 
  -3   1   4    2.80    0.30 
   3   1  -4    2.90    0.40 
  -3   1   4    3.20    0.30 
   3   1  -4    3.60    0.20 
  -3   1   4    4.00    0.40 
   2  -1  -4  473.85    8.10 
  -2  -1   4  487.35    7.90 
   2  -1  -4  479.15    7.90 
   2   1  -4  483.35    8.10 
  -2   1   4  472.35    8.00 
   2   1  -4  480.85    7.80 
  -2   1   4  486.05    7.80 
   1  -1  -4   97.79    1.90 
  -1  -1   4   97.19    1.90 
   1  -1  -4  100.39    1.70 
  -1   1   4  100.09    1.70 
   1   1  -4  100.09    2.00 
  -1   1   4   98.79    2.00 
   1   1  -4   95.39    1.90 
   0  -1  -4    9.10    0.30 
   0  -1   4    8.70    0.40 
   0  -1  -4    8.80    0.50 
   0   1  -4    8.90    0.50 
   0   1   4    8.50    0.50 
   0   1  -4    8.80    0.50 
  -1  -1  -4 1394.36   22.10 
  -1  -1  -4 1356.66   22.30 
   1  -1   4 1380.96   22.40 
  -1   1  -4 1342.17   22.60 
  -1   1  -4 1412.96   22.80 
  -1   1  -4 1369.66   22.50 
   1   1   4 1329.07   22.60 
  -2  -1  -4  342.57    6.00 
   2  -1   4  341.57    5.80 
  -2  -1  -4  344.77    5.70 
   2   1   4  338.17    5.90 
  -2   1  -4  340.37    5.80 
  -2   1  -4  345.37    5.70 
  -3  -1  -4  137.09    2.60 
  -3  -1  -4  134.29    2.80 
   3   1   4  132.09    2.60 
  -3   1  -4  129.99    2.70 
  -3   1  -4  137.59    2.70 
  -3   1  -4  140.69    2.40 
  -4  -1  -4   19.30    0.90 
  -4  -1  -4   20.30    0.80 
  -4   1  -4   19.70    0.90 
   4   1   4   19.30    0.80 
  -4   1  -4   20.20    0.80 
  -4   1  -4   20.60    0.50 
  -5  -1  -4    5.60    0.50 
  -5  -1  -4    5.70    0.60 
  -5   1  -4    6.00    0.60 
  -5   1  -4    6.60    0.60 
   5   1   4    7.00    0.50 
  -5   1  -4    6.10    0.20 
  -6  -1  -4    4.90    0.60 
  -6  -1  -4    3.90    0.50 
  -6   1  -4    5.50    0.60 
   6   1   4    5.20    0.50 
  -6   1  -4    6.30    0.60 
  -7  -1  -4   65.09    1.80 
  -7  -1  -4   64.59    1.90 
   7   1   4   63.79    1.60 
  -7   1  -4   65.89    1.90 
  -7   1  -4   63.99    1.90 
  -8  -1  -4   16.40    1.00 
  -8  -1  -4   16.50    1.00 
  -8   1  -4   16.50    1.00 
   8   1   4   16.90    0.80 
  -8   1  -4   17.50    1.00 
  -9  -1  -4   97.79    2.60 
  -9  -1  -4   96.99    2.60 
  -9   1  -4  101.49    2.70 
   9   1   4   98.79    2.20 
  -9   1  -4   98.89    2.60 
 -10  -1  -4    4.80    0.70 
 -10  -1  -4    5.30    0.80 
 -10   1  -4    7.30    0.80 
 -10   1  -4    5.60    0.80 
 -11  -1  -4   30.90    1.50 
 -11  -1  -4   29.80    1.50 
 -11   1  -4   30.60    1.60 
 -11   1  -4   31.80    1.50 
 -12  -1  -4    2.40    0.70 
 -12  -1  -4    2.50    0.60 
 -12   1  -4    3.70    0.70 
 -12   1  -4    2.80    0.70 
 -13  -1  -4   58.69    2.40 
 -13  -1  -4   62.09    2.20 
 -13   1  -4   62.59    2.20 
 -13   1  -4   63.79    2.50 
 -14  -1  -4    9.90    1.20 
 -14   1  -4    9.50    1.10 
 -14   1  -4   11.20    1.30 
 -15  -1  -4   20.50    1.60 
 -15   1  -4   21.30    1.70 
 -17  -2   4    0.60    0.80 
 -17   2   4    0.70    0.80 
 -16  -2   4   14.30    1.60 
 -16   2   4   18.40    1.80 
 -15  -2   4    1.70    0.80 
 -15   2   4    2.40    0.80 
 -14  -2   4   12.50    1.30 
 -14   2   4   11.60    1.20 
 -13  -2   4  228.58    5.40 
 -13   2   4  231.18    5.40 
  13   2  -4  240.48    5.00 
 -12  -2   4    1.00    0.50 
  12   2  -4    1.30    0.60 
 -12   2   4    0.90    0.50 
 -11  -2   4   36.20    1.70 
  11   2  -4   37.90    1.60 
 -11   2   4   38.50    1.70 
 -11   2   4   36.50    1.20 
  10  -2  -4   25.50    1.00 
 -10  -2   4   24.60    1.30 
  10   2  -4   26.70    1.30 
 -10   2   4   23.00    0.90 
 -10   2   4   23.50    1.30 
   9  -2  -4  151.78    3.10 
  -9  -2   4  151.08    3.60 
  -9  -2   4  150.18    2.80 
  -9   2   4  154.48    3.50 
   9   2  -4  148.29    3.40 
  -9   2   4  149.39    3.00 
   8  -2  -4   33.20    1.10 
  -8  -2   4   31.80    1.40 
  -8  -2   4   34.60    0.90 
  -8   2   4   33.00    1.00 
   8   2  -4   33.40    1.30 
  -8   2   4   35.40    1.40 
  -7  -2   4  471.65    7.60 
   7  -2  -4  482.65    8.10 
  -7  -2   4  461.15    8.40 
   7   2  -4  466.55    8.30 
  -7   2   4  462.25    8.30 
  -7   2   4  460.75    7.90 
  -7   2   4  466.05    8.00 
  -6  -2   4  482.65    8.50 
  -6  -2   4  483.65    7.90 
   6  -2  -4  496.15    8.30 
  -6   2   4  490.55    8.30 
  -6   2   4  482.05    8.10 
  -6   2   4  465.35    8.40 
   6   2  -4  484.85    8.50 
  -5  -2   4    1.10    0.30 
  -5  -2   4    0.80    0.20 
   5  -2  -4    1.10    0.30 
  -5   2   4    0.70    0.30 
   5   2  -4    1.10    0.20 
  -5   2   4    0.80    0.30 
  -5   2   4    1.30    0.30 
   5   2  -4    0.90    0.40 
  -4  -2   4    3.10    0.40 
   4  -2  -4    3.60    0.40 
  -4   2   4    3.50    0.40 
  -4   2   4    3.10    0.40 
  -4   2   4    3.90    0.40 
   4   2  -4    3.40    0.50 
   4   2  -4    2.40    0.30 
   3  -2  -4   13.70    0.60 
  -3  -2   4   13.80    0.70 
   3   2  -4   13.40    0.50 
  -3   2   4   13.50    0.60 
  -3   2   4   12.80    0.60 
   3   2  -4   13.80    0.80 
  -3   2   4   12.50    0.60 
   2  -2  -4  578.44    9.70 
   2  -2  -4  594.94    9.50 
  -2  -2   4  574.24    9.70 
  -2   2   4  593.24    9.80 
  -2   2   4  560.14    9.60 
   2   2  -4  583.14    9.80 
   2   2  -4  590.14    9.50 
  -2   2   4  580.64    9.50 
   1  -2  -4 1238.08   20.20 
   1  -2  -4 1221.08   19.70 
  -1  -2   4 1231.68   19.70 
  -1   2   4 1211.08   19.80 
  -1   2   4 1211.28   19.70 
   1   2  -4 1211.28   19.60 
   1   2  -4 1235.68   19.70 
   0  -2   4  128.29    2.60 
   0  -2  -4  138.09    2.70 
   0  -2  -4  133.89    2.40 
   0   2  -4  131.19    2.60 
   0   2   4  130.79    2.70 
   0   2  -4  132.89    2.60 
   1  -2   4  707.93   11.50 
  -1  -2  -4  699.83   11.60 
  -1  -2  -4  693.43   11.30 
  -1   2  -4  706.13   11.60 
   1   2   4  666.93   11.60 
  -1   2  -4  699.13   11.50 
  -1   2  -4  711.13   11.40 
  -2  -2  -4 1433.16   23.70 
   2  -2   4 1462.35   23.60 
  -2  -2  -4 1462.05   24.00 
  -2   2  -4 1491.85   24.20 
  -2   2  -4 1471.75   24.20 
   2   2   4 1471.75   23.70 
  -2   2  -4 1507.35   23.70 
   3  -2   4 2052.29   33.00 
  -3  -2  -4 2039.10   32.50 
  -3  -2  -4 2071.09   32.60 
  -3   2  -4 2041.30   32.80 
  -3   2  -4 2009.80   33.50 
   3   2   4 2044.30   32.50 
  -3   2  -4 1969.70   32.50 
   4  -2   4  599.54   10.10 
  -4  -2  -4  597.04    9.90 
  -4  -2  -4  585.84   10.10 
  -4   2  -4  599.94    9.50 
  -4   2  -4  591.34   10.10 
  -4   2  -4  592.74   10.10 
   4   2   4  573.84   10.00 
  -5  -2  -4   21.40    0.90 
  -5  -2  -4   22.80    1.00 
   5   2   4   21.70    0.90 
  -5   2  -4   22.10    1.00 
  -5   2  -4   21.00    0.50 
  -6  -2  -4   68.49    1.90 
  -6  -2  -4   69.09    1.90 
  -6   2  -4   65.59    1.90 
   6   2   4   65.59    1.80 
  -6   2  -4   66.29    1.90 
  -7  -2  -4  313.47    5.90 
  -7  -2  -4  307.47    5.90 
  -7   2  -4  312.27    6.00 
  -7   2  -4  302.87    5.90 
   7   2   4  310.37    5.70 
  -8  -2  -4   36.70    1.50 
  -8  -2  -4   37.90    1.50 
  -8   2  -4   34.90    1.50 
  -8   2  -4   38.70    1.50 
   8   2   4   36.50    1.30 
  -9  -2  -4  709.83   12.40 
  -9  -2  -4  704.33   12.30 
  -9   2  -4  712.93   12.50 
   9   2   4  700.43   12.00 
  -9   2  -4  695.53   12.30 
 -10  -2  -4   20.60    1.20 
 -10  -2  -4   20.10    1.20 
  10   2   4   20.80    1.20 
 -10   2  -4   20.60    1.20 
 -10   2  -4   20.30    1.30 
 -11  -2  -4   11.90    1.10 
 -11  -2  -4   10.80    1.00 
 -11   2  -4   11.10    1.10 
 -11   2  -4   10.30    1.00 
 -12  -2  -4   35.70    1.80 
 -12  -2  -4   33.90    1.60 
 -12   2  -4   35.40    1.70 
 -12   2  -4   30.70    1.70 
 -13  -2  -4    6.10    1.00 
 -13  -2  -4    7.10    0.90 
 -13   2  -4    8.10    1.00 
 -13   2  -4    6.00    0.90 
 -14  -2  -4    6.30    1.10 
 -14   2  -4    5.70    1.00 
 -14   2  -4    6.90    1.00 
 -15  -2  -4   10.10    1.30 
 -15   2  -4   11.40    1.50 
 -16  -3   4   19.10    1.80 
 -16   3   4   21.20    1.90 
 -15  -3   4    0.20    0.70 
 -15   3   4    0.50    0.70 
 -14  -3   4   60.99    2.60 
 -14   3   4   55.29    2.50 
  14   3  -4   64.79    2.30 
 -13  -3   4   -0.60    0.50 
  13   3  -4    0.70    0.60 
 -13   3   4    0.40    0.60 
 -12  -3   4    4.90    0.80 
 -12   3   4    5.20    0.80 
  12   3  -4    5.20    0.80 
 -11  -3   4    2.00    0.60 
  11   3  -4    2.60    0.70 
 -11   3   4    3.00    0.50 
 -11   3   4    2.70    0.70 
 -10  -3   4    2.50    0.60 
 -10   3   4    3.10    0.70 
  10   3  -4    2.80    0.70 
 -10   3   4    3.70    0.50 
   9  -3  -4   26.30    1.10 
  -9  -3   4   24.90    1.30 
   9   3  -4   24.20    1.30 
  -9   3   4   25.10    1.10 
  -9   3   4   23.60    1.30 
   8  -3  -4    6.00    0.60 
  -8  -3   4    5.70    0.80 
  -8  -3   4    5.80    0.50 
  -8   3   4    5.50    0.60 
  -8   3   4    5.10    0.70 
  -8   3   4    6.60    0.60 
   8   3  -4    3.90    0.60 
  -7  -3   4   20.20    1.10 
   7  -3  -4   20.80    0.90 
  -7  -3   4   21.60    0.80 
   7   3  -4   19.70    1.10 
  -7   3   4   21.60    0.90 
  -7   3   4   22.30    1.10 
  -7   3   4   21.40    0.90 
  -6  -3   4    8.60    0.60 
  -6  -3   4   10.30    0.80 
   6  -3  -4   10.00    0.70 
  -6   3   4   10.80    0.70 
   6   3  -4    9.40    0.80 
  -6   3   4   11.60    0.80 
   6   3  -4   10.60    0.60 
  -6   3   4    9.00    0.70 
   5  -3  -4   31.30    1.10 
  -5  -3   4   30.50    1.00 
  -5   3   4   30.30    1.10 
   5   3  -4   30.50    1.00 
  -5   3   4   32.10    1.10 
  -5   3   4   32.10    1.10 
   5   3  -4   30.40    1.30 
   4  -3  -4  343.97    6.10 
  -4  -3   4  334.07    6.20 
  -4   3   4  337.47    6.10 
  -4   3   4  340.27    6.10 
   4   3  -4  341.97    6.30 
   4   3  -4  342.07    5.90 
  -4   3   4  335.57    6.10 
   3  -3  -4  116.69    2.60 
  -3  -3   4  118.09    2.70 
   3  -3  -4  120.09    2.50 
  -3   3   4  120.59    2.60 
  -3   3   4  115.99    2.50 
   3   3  -4  119.39    2.70 
   3   3  -4  116.59    2.40 
  -3   3   4  119.89    2.60 
  -2  -3   4  172.28    3.50 
   2  -3  -4  168.48    3.40 
   2  -3  -4  173.08    3.30 
  -2   3   4  169.68    3.50 
   2   3  -4  165.98    3.50 
  -2   3   4  168.28    3.40 
  -2   3   4  166.18    3.30 
   2   3  -4  169.28    3.30 
  -1  -3   4   68.79    1.80 
   1  -3  -4   66.49    1.60 
   1  -3  -4   67.09    1.80 
  -1   3   4   67.19    1.70 
   1   3  -4   67.79    1.80 
  -1   3   4   71.29    1.80 
   1   3  -4   68.09    1.70 
   0  -3  -4   -0.10    0.20 
   0  -3  -4    0.20    0.30 
   0  -3   4    0.20    0.30 
   0   3   4   -0.30    0.30 
   0   3  -4    0.00    0.30 
   0   3   4   -0.10    0.30 
   0   3  -4    0.00    0.30 
   1  -3   4  136.29    3.00 
  -1  -3  -4  141.59    3.00 
  -1  -3  -4  139.29    2.80 
   1   3   4  142.19    3.10 
   1   3   4  138.49    3.00 
  -1   3  -4  143.99    2.90 
   2  -3   4  177.18    3.60 
  -2  -3  -4  176.08    3.70 
  -2  -3  -4  183.38    3.40 
  -2   3  -4  179.58    3.40 
  -2   3  -4  178.78    3.70 
  -2   3  -4  173.98    3.60 
  -3  -3  -4   89.69    2.10 
  -3  -3  -4   93.29    2.30 
   3  -3   4   88.19    2.20 
  -3   3  -4   89.09    2.20 
  -3   3  -4   89.89    1.90 
  -3   3  -4   87.79    2.20 
   3   3   4   90.19    2.30 
  -4  -3  -4   68.79    1.90 
   4  -3   4   69.89    1.90 
  -4  -3  -4   68.89    1.80 
  -4   3  -4   69.69    1.90 
   4   3   4   62.69    1.90 
  -4   3  -4   67.59    1.90 
  -4   3  -4   67.29    1.50 
  -5  -3  -4   18.70    0.90 
   5  -3   4   19.50    1.00 
  -5  -3  -4   17.20    1.00 
  -5   3  -4   18.30    1.00 
  -5   3  -4   18.00    1.00 
  -5   3  -4   17.90    0.60 
   5   3   4   17.50    1.00 
  -6  -3  -4   56.39    1.80 
   6  -3   4   53.89    1.80 
  -6  -3  -4   55.89    1.70 
   6   3   4   50.89    1.70 
  -6   3  -4   53.49    1.80 
  -6   3  -4   53.09    1.80 
   7  -3   4  132.69    3.30 
  -7  -3  -4  136.69    3.20 
  -7  -3  -4  135.89    3.20 
  -7   3  -4  132.89    3.30 
  -7   3  -4  128.89    3.20 
   7   3   4  135.09    3.20 
  -8  -3  -4  103.79    2.70 
  -8  -3  -4  102.89    2.70 
  -8   3  -4  103.49    2.80 
  -8   3  -4   99.79    2.90 
   8   3   4  104.69    2.70 
  -9  -3  -4    0.70    0.50 
  -9  -3  -4    1.20    0.50 
  -9   3  -4    0.40    0.50 
   9   3   4    1.40    0.50 
  -9   3  -4    0.80    0.50 
 -10  -3  -4   47.50    1.90 
 -10  -3  -4   50.09    1.90 
 -10   3  -4   44.90    2.00 
  10   3   4   47.30    1.80 
 -10   3  -4   48.50    1.90 
 -11  -3  -4  125.29    3.40 
 -11  -3  -4  123.69    3.30 
 -11   3  -4  116.99    3.50 
 -11   3  -4  119.69    3.30 
 -12  -3  -4    5.60    0.90 
 -12  -3  -4    7.20    1.00 
 -12   3  -4    6.70    1.10 
 -12   3  -4    7.40    1.00 
 -13  -3  -4    6.10    1.00 
 -13   3  -4    9.00    1.10 
 -13   3  -4    6.40    1.00 
 -14  -3  -4    8.70    1.20 
 -14   3  -4   11.00    1.40 
 -14   3  -4    7.90    1.10 
 -15  -4   4    1.00    0.90 
 -15   4   4    1.70    0.90 
 -14  -4   4    1.20    0.80 
  14   4  -4    0.80    0.80 
 -14   4   4    2.00    0.80 
 -13  -4   4   10.00    1.20 
  13   4  -4   14.30    1.40 
 -13   4   4   11.10    1.30 
 -12  -4   4   11.20    1.30 
  12   4  -4   10.80    1.20 
 -12   4   4    9.20    1.10 
 -11  -4   4    0.20    0.60 
 -11   4   4    0.70    0.60 
  11   4  -4    0.40    0.60 
 -11   4   4    0.30    0.40 
 -10  -4   4    3.40    0.70 
 -10   4   4    2.30    0.60 
 -10   4   4    3.00    0.60 
  10   4  -4    2.40    0.70 
  -9  -4   4   99.29    2.90 
   9  -4  -4  101.99    2.60 
   9   4  -4   93.19    2.90 
  -9   4   4   97.09    2.60 
  -9   4   4   96.09    2.80 
  -8  -4   4   14.90    0.80 
   8  -4  -4   14.60    1.00 
   8  -4  -4   14.00    0.90 
  -8  -4   4   14.70    1.10 
  -8   4   4   14.80    1.10 
   8   4  -4   11.40    1.10 
  -8   4   4   13.60    0.90 
  -8   4   4   12.20    0.90 
  -7  -4   4   17.30    0.90 
  -7  -4   4   16.40    1.10 
   7  -4  -4   16.80    1.00 
   7  -4  -4   18.30    1.10 
  -7   4   4   15.00    0.90 
   7   4  -4   16.50    0.80 
  -7   4   4   17.20    0.90 
  -7   4   4   17.10    1.10 
   6  -4  -4   52.39    1.80 
  -6  -4   4   55.79    1.90 
  -6  -4   4   54.19    1.60 
  -6   4   4   57.79    1.70 
  -6   4   4   59.89    1.80 
   6   4  -4   55.29    1.50 
  -6   4   4   55.19    1.80 
   6   4  -4   52.99    1.90 
   5  -4  -4    2.00    0.40 
  -5  -4   4    1.50    0.50 
  -5  -4   4    1.60    0.40 
  -5   4   4    2.60    0.50 
  -5   4   4    2.20    0.40 
  -5   4   4    1.40    0.40 
   5   4  -4    1.60    0.40 
   5   4  -4    1.10    0.50 
  -4  -4   4    0.90    0.40 
   4  -4  -4    0.90    0.30 
  -4   4   4    0.70    0.40 
   4   4  -4    0.60    0.40 
  -4   4   4    1.20    0.40 
   4   4  -4    0.80    0.30 
  -4   4   4    1.20    0.40 
   3  -4  -4   54.69    1.70 
   3  -4  -4   53.09    1.60 
  -3   4   4   53.29    1.60 
   3   4  -4   55.09    1.80 
  -3   4   4   50.89    1.60 
  -3   4   4   50.69    1.60 
   3   4  -4   51.79    1.50 
   2  -4  -4   14.30    0.80 
  -2  -4   4   14.40    0.90 
   2  -4  -4   15.10    0.90 
   2   4  -4   14.50    0.80 
  -2   4   4   15.80    0.90 
   2   4  -4   14.90    0.90 
  -2   4   4   16.40    1.00 
  -1  -4   4    3.50    0.50 
   1  -4  -4    4.40    0.50 
   1  -4  -4    5.40    0.60 
   1   4  -4    5.50    0.60 
  -1   4   4    4.40    0.60 
   1   4  -4    3.60    0.50 
  -1   4   4    4.20    0.60 
   0  -4  -4  291.67    5.60 
   0  -4   4  292.17    5.60 
   0  -4  -4  288.67    5.30 
   0   4   4  285.47    5.60 
   0   4   4  286.57    5.50 
   0   4  -4  287.97    5.50 
   0   4  -4  284.17    5.50 
  -1  -4  -4    9.10    0.80 
  -1  -4  -4    9.90    0.70 
   1  -4   4   11.20    0.80 
   1   4   4   10.90    0.90 
  -1   4  -4   10.10    0.70 
  -1   4  -4    9.80    0.70 
   1   4   4   10.30    0.80 
  -2  -4  -4   17.90    1.00 
  -2  -4  -4   18.00    0.90 
   2  -4   4   17.80    1.00 
  -2   4  -4   17.60    1.00 
   2   4   4   19.30    1.00 
   2   4   4   17.40    1.00 
  -2   4  -4   17.90    0.90 
  -3  -4  -4   29.60    1.20 
  -3  -4  -4   31.60    1.30 
   3   4   4   29.90    1.40 
  -3   4  -4   32.70    1.10 
  -3   4  -4   30.80    1.30 
  -4  -4  -4    6.60    0.70 
  -4  -4  -4    5.30    0.70 
   4  -4   4    6.50    0.70 
   4   4   4    7.10    0.80 
  -4   4  -4    6.00    0.60 
  -4   4  -4    5.60    0.70 
  -4   4  -4    6.50    0.80 
   5  -4   4  510.65    9.30 
  -5  -4  -4  509.05    9.10 
  -5  -4  -4  509.35    9.20 
  -5   4  -4  510.85    9.30 
   5   4   4  501.95    9.30 
  -5   4  -4  514.75    8.60 
  -5   4  -4  493.05    9.20 
  -6  -4  -4    8.90    0.90 
   6  -4   4    8.10    0.90 
  -6  -4  -4    8.00    0.80 
   6   4   4   11.70    1.10 
  -6   4  -4    9.10    0.90 
  -7  -4  -4   11.50    0.90 
  -7  -4  -4    9.70    1.00 
   7  -4   4   10.80    1.10 
  -7   4  -4   10.20    1.00 
   7   4   4    8.80    0.90 
  -7   4  -4   10.30    1.10 
  -8  -4  -4   33.30    1.60 
   8  -4   4   28.70    1.60 
  -8  -4  -4   33.60    1.60 
   8   4   4   32.30    1.60 
  -8   4  -4   31.40    1.60 
  -8   4  -4   31.40    1.50 
  -9  -4  -4    3.10    0.70 
  -9  -4  -4    5.20    0.80 
   9  -4   4    5.40    0.90 
  -9   4  -4    5.40    0.90 
  -9   4  -4    4.20    0.80 
   9   4   4    4.60    0.80 
 -10  -4  -4   49.50    2.00 
 -10  -4  -4   50.19    2.10 
  10  -4   4   46.80    2.10 
 -10   4  -4   44.80    1.90 
  10   4   4   46.90    1.90 
 -10   4  -4   45.30    2.10 
 -11  -4  -4    2.00    0.70 
 -11  -4  -4    0.70    0.60 
  11  -4   4    1.00    0.70 
 -11   4  -4    1.10    0.70 
  11   4   4    1.40    0.70 
 -11   4  -4    1.40    0.70 
 -12  -4  -4    5.80    1.00 
 -12  -4  -4    5.20    1.00 
  12  -4   4    6.40    1.10 
 -12   4  -4    7.20    1.10 
 -12   4  -4    5.90    0.90 
  13  -4   4    3.80    1.00 
 -13  -4  -4    1.70    0.80 
 -13   4  -4    1.20    0.80 
 -13   4  -4    2.20    0.80 
 -14  -5   4   -0.10    0.70 
  14  -5  -4    0.60    0.70 
  14   5  -4    1.00    0.80 
 -14   5   4    0.30    0.70 
 -13  -5   4   33.50    2.10 
  13  -5  -4   33.20    2.00 
 -13   5   4   30.40    1.90 
  13   5  -4   35.00    2.10 
  12  -5  -4   23.30    1.60 
 -12  -5   4   27.40    1.90 
 -12   5   4   25.80    1.70 
 -12   5   4   28.50    1.50 
  12   5  -4   23.80    1.70 
  11  -5  -4   16.90    1.40 
 -11  -5   4   15.70    1.40 
 -11   5   4   16.90    1.40 
 -11   5   4   16.90    1.20 
  11   5  -4   16.10    1.40 
 -10  -5   4    0.30    0.60 
  10  -5  -4    0.40    0.60 
 -10   5   4    0.00    0.50 
  10   5  -4    0.00    0.60 
 -10   5   4    0.00    0.50 
  -9  -5   4   35.80    1.80 
   9  -5  -4   36.40    1.70 
  -9   5   4   34.40    1.80 
  -9   5   4   37.00    1.60 
   9   5  -4   36.20    1.90 
   8  -5  -4    1.50    0.50 
   8  -5  -4    1.10    0.50 
  -8  -5   4    1.80    0.50 
  -8  -5   4    2.30    0.70 
  -8   5   4    1.90    0.60 
   8   5  -4    2.10    0.50 
  -8   5   4    1.90    0.50 
  -8   5   4    1.20    0.50 
   8   5  -4    1.30    0.70 
  -7  -5   4  175.58    3.70 
  -7  -5   4  164.68    4.10 
   7  -5  -4  167.08    4.00 
   7   5  -4  169.38    4.30 
  -7   5   4  175.48    3.80 
   7   5  -4  176.88    3.70 
  -7   5   4  166.78    3.90 
  -7   5   4  172.28    4.10 
  -6  -5   4    0.10    0.40 
  -6  -5   4   -0.20    0.50 
   6  -5  -4    0.30    0.40 
   6   5  -4    0.10    0.40 
  -6   5   4   -0.20    0.40 
   6   5  -4    0.60    0.60 
  -6   5   4    0.80    0.50 
  -6   5   4    0.70    0.40 
  -5  -5   4   56.79    1.80 
  -5  -5   4   51.69    2.00 
   5  -5  -4   53.69    1.80 
  -5   5   4   54.09    1.90 
   5   5  -4   57.89    1.70 
   5   5  -4   54.09    2.10 
  -5   5   4   57.09    1.90 
  -5   5   4   52.09    1.80 
  -4  -5   4    0.70    0.50 
   4  -5  -4    0.50    0.40 
   4  -5  -4    0.80    0.50 
   4   5  -4    0.70    0.40 
  -4   5   4    0.90    0.50 
  -4   5   4    0.50    0.50 
   4   5  -4    0.20    0.50 
   3  -5  -4    1.00    0.50 
   3  -5  -4    1.10    0.40 
  -3  -5   4    1.70    0.50 
   3   5  -4    1.30    0.40 
  -3   5   4    1.10    0.50 
   3   5  -4    1.30    0.60 
  -3   5   4    0.90    0.50 
   2  -5  -4   12.80    0.90 
   2  -5  -4   13.00    1.00 
  -2  -5   4   12.70    1.00 
   2   5  -4   11.20    0.90 
   2   5  -4   12.70    1.10 
  -2   5   4   11.90    1.00 
  -2   5   4   10.40    0.90 
   1  -5  -4   30.90    1.30 
   1  -5  -4   32.30    1.40 
  -1  -5   4   27.40    1.30 
   1   5  -4   29.90    1.30 
  -1   5   4   29.30    1.30 
   1   5  -4   26.60    1.30 
  -1   5   4   29.90    1.40 
   0  -5   4    5.90    0.80 
   0  -5  -4    7.40    0.70 
   0  -5  -4    6.40    0.80 
   0   5   4    5.00    0.80 
   0   5  -4    5.90    0.70 
   0   5  -4    7.90    0.80 
   0   5   4    6.80    0.80 
   1  -5   4    2.70    0.60 
  -1  -5  -4    3.90    0.60 
  -1  -5  -4    4.10    0.70 
  -1   5  -4    2.60    0.60 
   1   5   4    2.00    0.50 
  -1   5  -4    2.70    0.60 
   1   5   4    3.60    0.70 
  -2  -5  -4   36.50    1.60 
   2  -5   4   37.80    1.60 
  -2  -5  -4   36.20    1.40 
   2   5   4   38.10    1.60 
  -2   5  -4   37.10    1.50 
   2   5   4   38.20    1.70 
  -2   5  -4   36.40    1.40 
   3  -5   4   72.59    2.30 
  -3  -5  -4   70.99    2.20 
  -3  -5  -4   74.69    2.10 
  -3   5  -4   71.69    2.00 
   3   5   4   67.09    2.30 
  -3   5  -4   73.09    2.20 
   4  -5   4    2.80    0.60 
  -4  -5  -4    3.50    0.70 
  -4  -5  -4    2.90    0.60 
  -4   5  -4    4.30    0.70 
   4   5   4    3.00    0.70 
  -4   5  -4    3.50    0.50 
  -4   5  -4    3.50    0.70 
   5  -5   4   16.10    1.20 
  -5  -5  -4   12.00    1.00 
  -5  -5  -4   14.10    1.10 
   5   5   4   15.10    1.20 
  -5   5  -4   16.00    1.20 
  -5   5  -4   13.50    1.10 
   6  -5   4   53.89    2.10 
  -6  -5  -4   55.59    2.10 
  -6  -5  -4   54.39    2.00 
  -6   5  -4   53.79    2.10 
  -6   5  -4   52.89    2.00 
   6   5   4   56.49    2.20 
   7  -5   4   26.70    1.50 
  -7  -5  -4   27.20    1.40 
  -7  -5  -4   27.20    1.50 
   7   5   4   21.80    1.50 
  -7   5  -4   26.80    1.60 
  -7   5  -4   25.10    1.50 
  -8  -5  -4   47.10    1.90 
   8  -5   4   44.10    2.00 
  -8  -5  -4   43.50    1.90 
  -8   5  -4   47.40    2.10 
  -8   5  -4   46.50    2.00 
   8   5   4   46.60    2.10 
   9  -5   4    4.70    0.90 
  -9  -5  -4    4.60    0.90 
  -9  -5  -4    5.30    0.90 
   9   5   4    4.10    0.90 
  -9   5  -4    5.10    1.00 
  -9   5  -4    4.40    0.90 
 -10  -5  -4    7.30    1.10 
 -10  -5  -4    4.80    0.90 
  10  -5   4    5.50    1.00 
 -10   5  -4    5.90    1.00 
 -10   5  -4    8.10    1.20 
  10   5   4    6.50    1.10 
  11  -5   4    2.20    0.80 
 -11  -5  -4    2.30    0.80 
 -11  -5  -4    2.20    0.80 
  11   5   4    2.10    0.80 
 -11   5  -4    2.20    0.80 
 -11   5  -4    1.40    0.80 
  12  -5   4   18.20    1.70 
 -12  -5  -4   17.70    1.60 
 -12   5  -4   16.40    1.60 
 -12   5  -4   15.40    1.50 
  12  -6  -4    2.00    0.80 
 -12  -6   4    1.50    0.90 
 -12   6   4    1.90    0.80 
 -12   6   4    1.90    0.90 
  12   6  -4    2.20    1.00 
 -11  -6   4   11.50    1.40 
  11  -6  -4   14.10    1.40 
  11   6  -4   14.70    1.50 
 -11   6   4    9.90    1.30 
 -11   6   4   13.60    1.30 
 -10  -6   4    1.80    0.80 
  10  -6  -4    2.30    0.80 
  10   6  -4    0.80    0.80 
 -10   6   4    1.10    0.70 
 -10   6   4    1.70    0.70 
  -9  -6   4   39.60    2.10 
   9  -6  -4   44.20    2.00 
  -9   6   4   41.70    1.90 
   9   6  -4   34.70    2.00 
  -9   6   4   41.90    2.00 
   8  -6  -4   46.80    2.00 
  -8  -6   4   45.80    2.20 
  -8   6   4   45.10    2.00 
   8   6  -4   49.20    2.30 
  -8   6   4   45.00    1.90 
   7  -6  -4   99.79    3.00 
  -7  -6   4  100.09    2.80 
  -7  -6   4  100.89    3.20 
   7   6  -4   98.79    3.20 
  -7   6   4  107.39    2.90 
  -7   6   4   98.79    3.00 
   7   6  -4  102.89    2.80 
  -7   6   4  111.29    3.20 
  -6  -6   4   -0.10    0.50 
   6  -6  -4    0.40    0.50 
  -6  -6   4   -0.20    0.50 
  -6   6   4    0.10    0.50 
  -6   6   4    0.50    0.50 
   6   6  -4    0.30    0.50 
  -6   6   4    0.80    0.60 
   6   6  -4    0.30    0.70 
   5  -6  -4   73.89    2.40 
   5  -6  -4   76.79    2.50 
  -5  -6   4   75.39    2.30 
  -5  -6   4   72.79    2.60 
  -5   6   4   78.99    2.40 
   5   6  -4   75.29    2.30 
   5   6  -4   73.39    2.60 
  -5   6   4   75.29    2.50 
   4  -6  -4    9.80    1.00 
  -4  -6   4   10.00    1.10 
  -4  -6   4    9.60    0.90 
   4  -6  -4    9.90    1.00 
   4   6  -4   10.40    1.20 
  -4   6   4   10.50    1.00 
  -4   6   4    7.80    0.90 
   4   6  -4   11.30    1.00 
   3  -6  -4   35.00    1.70 
   3  -6  -4   32.20    1.50 
  -3  -6   4   36.20    1.70 
  -3   6   4   34.20    1.60 
   3   6  -4   34.80    1.50 
  -3   6   4   35.50    1.70 
   3   6  -4   35.40    1.80 
   2  -6  -4  214.68    4.60 
  -2  -6   4  212.88    4.90 
   2  -6  -4  202.58    4.70 
   2   6  -4  209.78    4.60 
   2   6  -4  208.28    4.80 
  -2   6   4  209.98    4.80 
  -2   6   4  213.58    4.80 
   1  -6  -4   10.80    1.00 
  -1  -6   4    9.30    1.00 
   1  -6  -4   11.30    1.10 
  -1   6   4    8.80    1.00 
  -1   6   4   13.10    1.20 
   1   6  -4   10.50    1.00 
   1   6  -4   10.00    1.10 
   0  -6  -4  183.98    4.20 
   0  -6  -4  187.88    4.40 
   0  -6   4  178.58    4.40 
   0   6  -4  190.18    4.30 
   0   6   4  192.08    4.50 
   0   6   4  185.08    4.30 
   0   6  -4  184.48    4.30 
  -1  -6  -4  344.27    6.80 
   1  -6   4  342.27    7.00 
  -1  -6  -4  344.57    7.00 
  -1   6  -4  351.06    6.90 
   1   6   4  356.06    7.00 
   1   6   4  347.17    7.20 
  -1   6  -4  347.17    6.90 
   2  -6   4   92.39    2.80 
  -2  -6  -4   95.69    2.70 
  -2  -6  -4   96.79    2.80 
   2   6   4   91.89    2.90 
  -2   6  -4   97.29    2.70 
   2   6   4   95.29    2.80 
  -2   6  -4   96.19    2.80 
  -3  -6  -4    4.60    0.90 
  -3  -6  -4    5.70    0.80 
   3  -6   4    6.60    0.90 
  -3   6  -4    4.50    0.70 
  -3   6  -4    6.10    0.80 
   3   6   4    5.90    1.00 
  -4  -6  -4   33.60    1.60 
  -4  -6  -4   30.10    1.60 
   4  -6   4   35.30    1.80 
   4   6   4   32.90    1.70 
  -4   6  -4   35.30    1.70 
  -5  -6  -4   65.19    2.40 
  -5  -6  -4   63.39    2.20 
   5  -6   4   65.69    2.40 
  -5   6  -4   59.19    2.30 
   5   6   4   62.79    2.40 
  -6  -6  -4   11.30    1.20 
   6  -6   4   10.40    1.20 
  -6  -6  -4   13.10    1.20 
   6   6   4   14.40    1.40 
  -6   6  -4   15.00    1.40 
  -6   6  -4   10.20    1.20 
   7  -6   4    1.40    0.70 
  -7  -6  -4    1.90    0.70 
  -7  -6  -4    1.50    0.70 
  -7   6  -4    1.10    0.70 
   7   6   4    1.10    0.70 
  -7   6  -4    1.30    0.70 
   8  -6   4   18.10    1.50 
  -8  -6  -4   17.70    1.40 
  -8  -6  -4   18.20    1.50 
   8   6   4   20.20    1.60 
  -8   6  -4   14.50    1.40 
  -8   6  -4   18.30    1.60 
   9  -6   4    0.90    0.70 
  -9  -6  -4    1.00    0.70 
  -9  -6  -4    0.60    0.70 
  -9   6  -4    0.60    0.70 
  -9   6  -4    0.10    0.70 
   9   6   4    0.90    0.80 
 -10  -6  -4    7.60    1.20 
 -10  -6  -4    6.60    1.10 
  10  -6   4    5.20    1.10 
 -10   6  -4    4.80    1.00 
 -10   6  -4    7.50    1.10 
  10   6   4    5.10    1.10 
  10  -7  -4   56.09    2.50 
 -10  -7   4   56.49    2.70 
 -10   7   4   57.99    2.40 
 -10   7   4   55.99    2.60 
  10   7  -4   51.29    2.70 
  -9  -7   4   77.99    3.10 
   9  -7  -4   75.69    2.80 
  -9   7   4   82.69    2.90 
  -9   7   4   81.49    3.00 
   9   7  -4   77.89    3.10 
  -8  -7   4   31.90    2.00 
   8  -7  -4   31.50    1.90 
   8  -7  -4   33.30    1.80 
   8   7  -4   30.60    2.00 
  -8   7   4   29.90    1.80 
  -7  -7   4    0.40    0.70 
   7  -7  -4    0.00    0.60 
  -7  -7   4   -0.70    0.60 
   7  -7  -4    0.30    0.70 
   7   7  -4   -0.30    0.70 
   7   7  -4   -0.90    0.50 
  -7   7   4   -0.60    0.60 
  -6  -7   4    8.10    1.20 
   6  -7  -4    7.40    1.10 
  -6  -7   4   10.40    1.10 
   6  -7  -4    8.10    1.00 
   6   7  -4   10.10    1.30 
   6   7  -4    8.50    1.00 
  -6   7   4    9.40    1.10 
  -6   7   4    7.90    1.00 
   5  -7  -4   27.70    1.60 
  -5  -7   4   24.00    1.50 
   5  -7  -4   27.60    1.70 
  -5  -7   4   24.50    1.70 
  -5   7   4   26.40    1.60 
  -5   7   4   27.60    1.60 
   5   7  -4   26.80    1.50 
   5   7  -4   21.70    1.60 
  -4  -7   4   38.90    1.80 
   4  -7  -4   37.70    1.80 
   4  -7  -4   41.70    2.00 
  -4  -7   4   42.20    2.00 
  -4   7   4   40.00    1.90 
  -4   7   4   38.70    1.90 
   4   7  -4   40.70    2.10 
   4   7  -4   41.70    1.80 
  -3  -7   4   27.30    1.60 
   3  -7  -4   31.10    1.80 
  -3  -7   4   28.60    1.70 
   3  -7  -4   31.10    1.70 
   3   7  -4   29.50    1.60 
  -3   7   4   31.40    1.70 
  -3   7   4   33.20    1.80 
   3   7  -4   31.50    1.80 
   2  -7  -4   21.90    1.50 
   2  -7  -4   19.20    1.40 
  -2  -7   4   19.90    1.50 
   2   7  -4   21.60    1.40 
   2   7  -4   18.90    1.50 
  -2   7   4   17.90    1.40 
  -2   7   4   22.50    1.50 
  -1  -7   4  152.08    4.20 
   1  -7  -4  159.08    4.00 
   1  -7  -4  156.48    4.10 
  -1   7   4  158.08    4.20 
  -1   7   4  149.79    4.00 
   1   7  -4  156.58    4.00 
   1   7  -4  161.48    4.10 
   0  -7  -4   81.69    2.60 
   0  -7   4   79.39    2.80 
   0  -7  -4   81.09    2.80 
   0   7   4   79.09    2.80 
   0   7   4   82.29    2.70 
   0   7  -4   81.09    2.70 
   0   7  -4   78.09    2.70 
   1  -7   4   45.30    2.10 
  -1  -7  -4   44.20    2.10 
  -1  -7  -4   47.20    2.00 
   1   7   4   48.80    2.10 
  -1   7  -4   49.20    2.10 
   1   7   4   48.60    2.20 
  -1   7  -4   43.30    1.90 
  -2  -7  -4    0.00    0.50 
   2  -7   4    0.10    0.60 
  -2  -7  -4    0.20    0.60 
   2   7   4    0.60    0.70 
   2   7   4    0.30    0.60 
  -2   7  -4   -0.10    0.60 
  -2   7  -4    0.20    0.50 
   3  -7   4   24.80    1.70 
  -3  -7  -4   19.90    1.40 
  -3  -7  -4   21.20    1.60 
  -3   7  -4   22.90    1.50 
   3   7   4   21.80    1.70 
  -4  -7  -4  125.79    3.70 
   4  -7   4  123.79    3.70 
  -4  -7  -4  125.59    3.50 
  -4   7  -4  128.39    3.70 
   4   7   4  121.69    3.80 
  -5  -7  -4    1.40    0.70 
   5  -7   4    0.70    0.70 
  -5  -7  -4    0.60    0.70 
   5   7   4    0.60    0.70 
  -5   7  -4    1.10    0.70 
  -6  -7  -4   22.20    1.60 
   6  -7   4   27.10    1.80 
  -6  -7  -4   22.10    1.70 
   6   7   4   24.00    1.80 
  -6   7  -4   24.20    1.70 
  -7  -7  -4    3.80    0.90 
   7  -7   4    4.40    1.00 
  -7  -7  -4    3.50    0.90 
   7   7   4    3.90    1.10 
  -7   7  -4    5.90    1.10 
  -8  -7  -4    0.70    0.80 
   8  -7   4    0.40    0.70 
  -8  -7  -4    2.10    0.80 
   8   7   4    0.50    0.80 
  -8   7  -4    0.80    0.80 
   6  -8  -4    1.40    0.80 
  -6  -8   4    1.00    0.70 
   6  -8  -4    1.40    0.80 
  -6  -8   4    1.00    0.80 
   6   8  -4    1.60    0.80 
  -6   8   4    2.10    0.90 
   6   8  -4    1.80    0.90 
  -5  -8   4   33.70    1.90 
   5  -8  -4   30.10    2.00 
   5  -8  -4   32.50    1.90 
  -5  -8   4   33.80    2.10 
   5   8  -4   34.60    2.20 
  -5   8   4   31.70    2.00 
   5   8  -4   34.90    1.90 
  -5   8   4   30.60    1.90 
  -4  -8   4    6.60    1.10 
   4  -8  -4    7.00    1.20 
   4  -8  -4    5.80    1.00 
  -4  -8   4    6.40    1.10 
  -4   8   4    6.50    1.10 
   4   8  -4    7.90    1.10 
  -4   8   4    6.10    1.10 
   4   8  -4    6.90    1.20 
  -3  -8   4   43.60    2.20 
   3  -8  -4   40.70    2.00 
  -3  -8   4   42.60    2.10 
   3  -8  -4   41.40    2.20 
   3   8  -4   40.30    2.20 
   3   8  -4   41.90    2.00 
  -3   8   4   42.00    2.10 
  -3   8   4   41.20    2.20 
  -2  -8   4    1.90    0.80 
   2  -8  -4    2.30    0.80 
   2  -8  -4    3.50    1.00 
  -2  -8   4    1.10    0.80 
  -2   8   4    0.60    0.80 
   2   8  -4    2.60    0.80 
  -2   8   4    2.70    0.90 
   2   8  -4    3.00    1.00 
  -1  -8   4   10.30    1.40 
   1  -8  -4   11.80    1.30 
   1  -8  -4   10.30    1.30 
   1   8  -4    8.90    1.20 
  -1   8   4   10.70    1.40 
  -1   8   4    8.40    1.20 
   1   8  -4   13.10    1.50 
   0  -8   4    4.90    1.00 
   0  -8  -4    6.70    1.00 
   0  -8  -4    5.50    1.00 
   0   8  -4    5.20    1.00 
   0   8  -4    5.70    1.10 
   0   8   4    4.90    1.00 
   0   8   4    4.80    1.00 
  -1  -8  -4    2.50    0.80 
  -1  -8  -4    2.30    0.90 
   1  -8   4    3.10    0.90 
   1   8   4    3.10    0.90 
  -1   8  -4    2.30    0.80 
  -1   8  -4    2.90    0.80 
   1   8   4    2.80    0.90 
  -2  -8  -4    1.20    0.70 
  -2  -8  -4   -0.50    0.70 
   2  -8   4    0.50    0.70 
  -2   8  -4   -0.50    0.70 
   2   8   4   -0.40    0.80 
   2   8   4    0.00    0.70 
  -3  -8  -4   76.89    2.90 
  -3  -8  -4   75.79    2.80 
   3  -8   4   69.99    2.90 
   3   8   4   67.79    2.90 
  -3   8  -4   74.29    2.90 
  -4  -8  -4    2.20    0.90 
   4  -8   4    2.10    0.90 
  -4  -8  -4    1.90    0.80 
  -4   8  -4    2.80    0.90 
   4   8   4    2.80    1.00 
  -5   8  -4    8.00    1.30 
   5   8   4    3.70    1.10 
 -17   0   5    0.30    0.70 
 -16   0   5   -0.20    0.60 
 -15   0   5    0.00    0.60 
 -14   0   5   -0.20    0.50 
 -13   0   5    0.20    0.50 
  12   0  -5   -0.20    0.40 
 -12   0   5    0.70    0.50 
 -11   0   5    0.20    0.40 
  11   0  -5   -0.20    0.40 
 -10   0   5    0.20    0.40 
  10   0  -5   -0.10    0.30 
  -9   0   5    0.20    0.30 
   9   0  -5    0.30    0.30 
   8   0  -5    0.20    0.30 
  -8   0   5   -0.10    0.30 
   7   0  -5   -0.30    0.30 
  -7   0   5   -0.10    0.30 
  -6   0   5    0.10    0.30 
   6   0  -5   -0.10    0.30 
   5   0  -5    0.00    0.30 
  -5   0   5    0.10    0.20 
   4   0  -5    0.10    0.10 
  -4   0   5    0.30    0.20 
   4   0  -5    0.80    0.30 
   3   0  -5    0.00    0.20 
  -3   0   5    0.10    0.20 
   3   0  -5    0.10    0.10 
  -2   0   5    0.10    0.10 
   2   0  -5    0.00    0.20 
   2   0  -5   -0.10    0.20 
   1   0  -5   -0.10    0.20 
  -1   0   5    0.20    0.10 
   1   0  -5   -0.10    0.20 
   0   0   5    0.40    0.20 
   0   0  -5    0.00    0.20 
   0   0  -5    0.40    0.20 
   0   0   5    0.00    0.10 
  -1   0  -5    0.10    0.10 
  -1   0  -5    0.00    0.20 
  -1   0  -5    0.20    0.20 
   1   0   5   -0.10    0.20 
   2   0   5    0.00    0.20 
  -2   0  -5   -0.40    0.20 
  -2   0  -5   -0.10    0.20 
  -2   0  -5    0.00    0.10 
  -3   0  -5    0.00    0.20 
  -3   0  -5    0.20    0.20 
  -3   0  -5    0.00    0.30 
   3   0   5    0.10    0.20 
   4   0   5    0.10    0.20 
  -4   0  -5    0.00    0.20 
  -4   0  -5    0.10    0.20 
  -4   0  -5    0.70    0.30 
  -5   0  -5   -0.10    0.20 
  -5   0  -5    0.30    0.20 
   5   0   5    0.10    0.20 
  -5   0  -5    0.20    0.30 
   6   0   5   -0.10    0.20 
  -6   0  -5    0.00    0.20 
  -6   0  -5   -0.20    0.30 
  -6   0  -5   -0.10    0.20 
   7   0   5   -0.20    0.20 
  -7   0  -5    0.00    0.30 
  -7   0  -5    0.40    0.30 
  -7   0  -5   -0.10    0.20 
  -8   0  -5   -0.10    0.40 
  -8   0  -5    0.30    0.30 
  -9   0  -5   -0.30    0.40 
  -9   0  -5    0.20    0.40 
 -10   0  -5   -0.10    0.40 
 -10   0  -5    0.40    0.50 
 -11   0  -5    0.00    0.50 
 -11   0  -5    0.00    0.50 
 -12   0  -5    0.80    0.60 
 -12   0  -5    0.30    0.50 
 -13   0  -5    0.40    0.60 
 -13   0  -5   -0.40    0.50 
 -14   0  -5    0.50    0.60 
 -14   0  -5   -0.20    0.60 
 -15   0  -5   -0.10    0.70 
 -17  -1   5   24.00    1.80 
 -17   1   5   24.90    1.90 
 -16  -1   5   32.80    2.00 
 -16   1   5   30.30    2.00 
 -15  -1   5   47.60    2.30 
 -15   1   5   48.50    2.30 
 -14  -1   5   70.19    2.70 
 -14   1   5   76.79    2.70 
 -13  -1   5  109.59    3.20 
 -13   1   5  105.29    3.20 
  13   1  -5  107.69    2.80 
 -12  -1   5   26.50    1.50 
  12   1  -5   28.20    1.30 
 -12   1   5   28.40    1.50 
  11  -1  -5   13.30    0.90 
 -11  -1   5   14.10    1.10 
 -11   1   5   12.10    1.10 
  11   1  -5   12.60    0.90 
 -10  -1   5  100.09    2.80 
  10  -1  -5  103.49    2.40 
  10   1  -5  104.69    2.60 
 -10   1   5   97.59    2.70 
   9  -1  -5   89.09    2.20 
  -9  -1   5   86.89    2.40 
  -9   1   5   91.49    2.40 
   9   1  -5   84.29    2.30 
  -9   1   5   88.39    1.80 
   8  -1  -5    3.00    0.40 
  -8  -1   5    2.90    0.50 
   8   1  -5    2.80    0.50 
  -8   1   5    2.80    0.30 
  -8   1   5    2.60    0.50 
   7  -1  -5  188.68    3.70 
  -7  -1   5  178.18    3.80 
  -7   1   5  188.08    3.80 
   7   1  -5  186.08    3.80 
  -7   1   5  187.88    3.20 
  -6  -1   5  317.17    5.90 
   6  -1  -5  328.07    5.40 
   6  -1  -5  324.77    5.80 
  -6   1   5  320.77    5.80 
   6   1  -5  326.47    5.90 
  -6   1   5  324.57    5.40 
  -5  -1   5 1211.58   19.70 
   5  -1  -5 1191.98   19.70 
   5  -1  -5 1214.48   19.30 
   5   1  -5 1225.08   19.80 
  -5   1   5 1219.68   19.60 
  -5   1   5 1213.98   19.60 
   4  -1  -5    0.10    0.20 
  -4  -1   5    0.10    0.20 
   4  -1  -5    0.30    0.30 
   4   1  -5    0.40    0.10 
  -4   1   5    0.20    0.20 
   4   1  -5    0.80    0.30 
  -4   1   5    0.20    0.20 
  -4   1   5    0.10    0.30 
  -3  -1   5  766.52   12.70 
   3  -1  -5  771.92   12.60 
   3  -1  -5  801.22   12.90 
   3   1  -5  779.42   12.40 
  -3   1   5  784.22   12.80 
   3   1  -5  761.62   12.90 
  -3   1   5  797.12   12.50 
   2  -1  -5  899.61   14.60 
  -2  -1   5  889.41   14.50 
   2  -1  -5  911.41   14.80 
   2   1  -5  896.41   14.50 
  -2   1   5  910.61   14.80 
   2   1  -5  912.31   14.80 
  -2   1   5  909.31   14.40 
   1  -1  -5  151.08    3.00 
  -1  -1   5  152.38    2.70 
   1  -1  -5  151.18    2.90 
   1  -1  -5  155.48    2.50 
   1   1  -5  152.18    2.80 
   1   1  -5  149.29    2.90 
   0  -1  -5  194.18    3.60 
   0  -1   5  192.28    3.40 
   0   1  -5  195.38    3.50 
   0   1  -5  198.88    3.60 
   0   1   5  189.18    3.60 
  -1  -1  -5    9.50    0.60 
  -1  -1  -5   10.00    0.30 
   1  -1   5   10.30    0.50 
  -1   1  -5   10.40    0.60 
   1   1   5    9.40    0.60 
  -1   1  -5    9.00    0.50 
  -1   1  -5    9.30    0.50 
  -2  -1  -5    7.20    0.40 
  -2  -1  -5    5.20    0.50 
   2  -1   5    7.80    0.50 
  -2   1  -5    7.30    0.50 
  -2   1  -5    7.40    0.50 
  -2   1  -5    7.70    0.60 
   2   1   5    6.40    0.50 
  -3  -1  -5    0.90    0.20 
  -3  -1  -5    3.00    0.40 
  -3   1  -5    0.70    0.20 
  -3   1  -5    0.40    0.20 
  -3   1  -5    0.30    0.30 
   3   1   5    0.50    0.30 
  -4  -1  -5   61.39    1.50 
  -4  -1  -5   60.59    1.70 
  -4   1  -5   63.09    1.60 
   4   1   5   60.39    1.50 
  -4   1  -5   59.49    1.70 
  -4   1  -5   62.19    1.30 
  -5  -1  -5    0.40    0.30 
  -5  -1  -5    0.50    0.30 
  -5   1  -5    0.50    0.30 
   5   1   5    0.40    0.30 
  -5   1  -5    0.40    0.20 
  -5   1  -5    0.50    0.30 
  -6  -1  -5  279.67    5.40 
  -6  -1  -5  284.27    5.30 
  -6   1  -5  276.07    5.30 
  -6   1  -5  283.37    5.40 
  -6   1  -5  284.37    4.60 
   6   1   5  287.27    5.10 
  -7  -1  -5    4.20    0.60 
  -7  -1  -5    4.70    0.60 
  -7   1  -5    2.50    0.50 
  -7   1  -5    3.90    0.60 
   7   1   5    3.90    0.50 
  -8  -1  -5    0.50    0.40 
  -8  -1  -5    0.00    0.30 
  -8   1  -5    0.30    0.40 
  -8   1  -5    0.10    0.40 
   8   1   5    0.50    0.30 
  -9  -1  -5  140.09    3.40 
  -9  -1  -5  145.59    3.40 
  -9   1  -5  141.79    3.40 
  -9   1  -5  142.59    3.50 
 -10  -1  -5   18.20    1.20 
 -10  -1  -5   19.00    1.20 
 -10   1  -5   16.80    1.20 
 -10   1  -5   16.10    1.20 
 -11  -1  -5    0.10    0.50 
 -11  -1  -5    0.00    0.50 
 -11   1  -5    0.70    0.60 
 -11   1  -5    0.00    0.50 
 -12  -1  -5   70.29    2.40 
 -12  -1  -5   72.49    2.50 
 -12   1  -5   69.59    2.40 
 -12   1  -5   66.49    2.50 
 -13  -1  -5    0.50    0.60 
 -13  -1  -5   -0.50    0.50 
 -13   1  -5   -0.20    0.60 
 -13   1  -5    0.70    0.60 
 -14  -1  -5    8.80    1.20 
 -14   1  -5   12.00    1.20 
 -14   1  -5   10.60    1.30 
 -15  -1  -5   15.10    1.50 
 -15   1  -5   15.50    1.60 
 -17  -2   5    1.10    0.80 
 -17   2   5    1.40    0.90 
 -16  -2   5   11.10    1.40 
 -16   2   5   10.30    1.40 
 -15  -2   5    1.70    0.80 
 -15   2   5    1.60    0.70 
 -14  -2   5    0.90    0.70 
 -14   2   5    0.20    0.60 
  14   2  -5    1.20    0.70 
 -13  -2   5    0.80    0.60 
 -13   2   5    0.40    0.50 
  13   2  -5    0.50    0.60 
 -12  -2   5    4.50    0.80 
  12   2  -5    2.90    0.70 
 -12   2   5    1.80    0.60 
 -11  -2   5  160.08    4.00 
  11  -2  -5  158.78    3.60 
 -11   2   5  162.08    3.90 
  11   2  -5  158.18    3.70 
 -10  -2   5   62.59    2.10 
  10  -2  -5   61.09    1.70 
 -10   2   5   56.69    2.00 
  10   2  -5   59.99    2.00 
 -10   2   5   59.09    1.50 
  -9  -2   5    0.30    0.40 
   9  -2  -5    0.20    0.30 
  -9   2   5   -0.10    0.30 
   9   2  -5    0.00    0.40 
  -9   2   5   -0.30    0.20 
  -8  -2   5    4.40    0.60 
   8  -2  -5    3.10    0.50 
  -8  -2   5    3.60    0.30 
  -8   2   5    2.80    0.50 
   8   2  -5    3.90    0.60 
  -8   2   5    4.00    0.40 
   7  -2  -5  247.18    4.70 
  -7  -2   5  246.08    4.10 
  -7  -2   5  245.38    4.90 
  -7   2   5  232.68    4.70 
  -7   2   5  246.18    4.60 
   7   2  -5  242.88    4.90 
  -7   2   5  245.28    4.40 
   6  -2  -5  120.49    2.60 
  -6  -2   5  117.39    2.10 
  -6  -2   5  116.39    2.70 
  -6   2   5  116.09    2.40 
  -6   2   5  119.09    2.60 
   6   2  -5  118.69    2.10 
  -6   2   5  116.49    2.60 
   6   2  -5  119.19    2.80 
   5  -2  -5  261.17    4.70 
   5  -2  -5  266.67    4.90 
  -5  -2   5  258.87    4.90 
  -5   2   5  262.67    4.80 
   5   2  -5  262.27    4.40 
   5   2  -5  262.27    5.00 
  -5   2   5  258.37    4.90 
  -5   2   5  261.47    4.60 
  -4  -2   5   29.00    1.10 
   4  -2  -5   31.60    1.00 
   4  -2  -5   33.40    1.10 
  -4   2   5   31.40    1.10 
   4   2  -5   29.90    0.80 
  -4   2   5   30.70    1.00 
  -4   2   5   29.20    0.90 
   4   2  -5   31.80    1.20 
   3  -2  -5    3.60    0.40 
  -3  -2   5    3.90    0.40 
   3  -2  -5    3.20    0.30 
  -3   2   5    2.70    0.30 
   3   2  -5    5.50    0.60 
  -3   2   5    2.80    0.40 
   3   2  -5    3.10    0.30 
  -3   2   5    3.40    0.40 
   2  -2  -5    6.60    0.40 
  -2  -2   5    5.40    0.50 
   2  -2  -5    6.00    0.50 
   2   2  -5    6.70    0.60 
  -2   2   5    6.00    0.40 
   2   2  -5    6.30    0.40 
  -2   2   5    6.90    0.60 
  -2   2   5    6.50    0.50 
   1  -2  -5   -0.10    0.10 
  -1  -2   5    0.10    0.20 
   1  -2  -5   -0.10    0.20 
   1   2  -5    0.20    0.30 
  -1   2   5    2.30    0.40 
   1   2  -5    0.30    0.20 
   0  -2  -5  472.05    8.10 
   0  -2   5  464.05    7.90 
   0  -2  -5  471.45    7.70 
   0   2   5  464.95    8.10 
   0   2  -5  476.35    8.00 
   0   2  -5  471.85    8.00 
   1  -2   5  206.48    3.80 
  -1  -2  -5  202.98    3.60 
  -1  -2  -5  203.68    3.90 
  -1   2  -5  205.38    3.80 
  -1   2  -5  201.48    3.80 
  -1   2  -5  200.08    3.90 
   1   2   5  209.78    4.00 
   2  -2   5  192.78    3.70 
  -2  -2  -5  194.18    3.50 
  -2  -2  -5  187.38    3.80 
  -2   2  -5  194.58    3.80 
   2   2   5  191.38    3.80 
  -2   2  -5  195.48    3.50 
  -2   2  -5  192.48    3.70 
  -3  -2  -5  113.19    2.60 
   3  -2   5  109.59    2.50 
  -3  -2  -5  114.89    2.30 
   3   2   5  111.39    2.50 
  -3   2  -5  116.79    2.50 
  -3   2  -5  113.59    2.20 
  -3   2  -5  114.79    2.60 
   4  -2   5  113.49    2.60 
  -4  -2  -5  115.89    2.40 
  -4  -2  -5  110.09    2.60 
   4   2   5  113.29    2.60 
  -4   2  -5  118.99    2.70 
  -4   2  -5  115.19    2.60 
  -4   2  -5  114.99    2.20 
  -5  -2  -5  136.99    3.20 
  -5  -2  -5  144.29    3.00 
  -5   2  -5  142.19    3.10 
  -5   2  -5  139.49    3.20 
   5   2   5  139.99    3.00 
  -5   2  -5  144.69    2.50 
  -6  -2  -5   48.90    1.50 
  -6  -2  -5   50.19    1.70 
  -6   2  -5   50.99    1.70 
  -6   2  -5   49.20    1.60 
   6   2   5   48.00    1.50 
  -7  -2  -5   62.19    2.00 
  -7  -2  -5   65.19    1.90 
  -7   2  -5   62.39    2.00 
  -7   2  -5   65.59    2.00 
   7   2   5   64.19    1.80 
  -8  -2  -5    2.10    0.50 
  -8  -2  -5    2.30    0.60 
  -8   2  -5    2.40    0.60 
   8   2   5    2.60    0.50 
  -8   2  -5    1.60    0.50 
  -9  -2  -5    5.50    0.70 
  -9  -2  -5    5.90    0.80 
  -9   2  -5    4.20    0.70 
   9   2   5    5.10    0.70 
  -9   2  -5    4.10    0.70 
 -10  -2  -5   95.39    2.80 
 -10  -2  -5   92.19    2.80 
 -10   2  -5  101.39    2.90 
 -10   2  -5   97.29    2.80 
 -11  -2  -5    1.00    0.60 
 -11  -2  -5    2.10    0.60 
 -11   2  -5    2.40    0.70 
 -11   2  -5    1.70    0.60 
 -12  -2  -5   -0.30    0.60 
 -12  -2  -5    0.60    0.60 
 -12   2  -5   -0.30    0.50 
 -12   2  -5   -0.10    0.50 
 -13  -2  -5    4.10    0.80 
 -13  -2  -5    2.80    0.80 
 -13   2  -5    3.00    0.80 
 -13   2  -5    3.20    0.80 
 -14  -2  -5   -0.10    0.60 
 -14   2  -5    0.70    0.70 
 -14   2  -5    0.30    0.70 
 -16  -3   5    0.10    0.70 
 -16   3   5   -0.40    0.60 
 -15  -3   5    0.00    0.70 
 -15   3   5    0.30    0.60 
 -14  -3   5    0.20    0.60 
  14   3  -5   -0.20    0.60 
 -14   3   5    0.20    0.60 
 -13  -3   5    8.00    1.10 
 -13   3   5    9.60    1.10 
  13   3  -5   10.10    1.10 
 -12  -3   5    0.00    0.50 
 -12   3   5    0.00    0.50 
  12   3  -5    0.20    0.60 
 -11  -3   5   20.20    1.40 
 -11   3   5   18.20    1.30 
 -11   3   5   17.50    1.00 
  11   3  -5   18.30    1.30 
 -10  -3   5  315.17    6.60 
  10  -3  -5  330.07    6.00 
 -10   3   5  327.37    6.00 
 -10   3   5  317.37    6.50 
  10   3  -5  317.67    6.50 
   9  -3  -5  126.79    2.80 
  -9  -3   5  124.09    3.20 
   9   3  -5  114.49    3.10 
  -9   3   5  122.99    2.70 
  -9   3   5  116.19    3.10 
  -8  -3   5   34.20    1.50 
   8  -3  -5   38.50    1.40 
  -8  -3   5   37.80    1.10 
   8   3  -5   38.60    1.60 
  -8   3   5   38.40    1.30 
  -8   3   5   37.00    1.50 
  -8   3   5   37.80    1.30 
  -7  -3   5   19.80    1.10 
   7  -3  -5   20.20    1.00 
  -7  -3   5   19.90    0.70 
   7   3  -5   21.50    1.20 
   7   3  -5   19.70    0.70 
  -7   3   5   19.40    0.90 
  -7   3   5   20.50    0.90 
  -7   3   5   20.00    1.00 
  -6  -3   5   18.30    0.70 
  -6  -3   5   20.40    1.10 
   6  -3  -5   18.80    0.90 
  -6   3   5   17.70    0.90 
   6   3  -5   18.10    0.70 
  -6   3   5   17.40    0.80 
   6   3  -5   18.30    1.10 
  -6   3   5   19.80    0.90 
   5  -3  -5    1.40    0.30 
  -5  -3   5    2.10    0.50 
   5  -3  -5    2.30    0.40 
  -5   3   5    1.90    0.40 
  -5   3   5    0.90    0.40 
   5   3  -5    1.80    0.30 
   5   3  -5    1.70    0.50 
  -5   3   5    0.90    0.30 
   4  -3  -5   64.89    1.70 
   4  -3  -5   68.09    1.80 
  -4  -3   5   70.09    1.90 
  -4   3   5   68.79    1.80 
   4   3  -5   69.59    1.60 
  -4   3   5   66.09    1.70 
  -4   3   5   69.99    1.90 
   3  -3  -5  277.27    5.10 
   3  -3  -5  280.37    4.90 
  -3  -3   5  263.37    5.10 
  -3   3   5  274.57    5.00 
   3   3  -5  269.07    4.90 
  -3   3   5  267.57    4.90 
   3   3  -5  276.17    5.30 
  -3   3   5  267.07    5.20 
   2  -3  -5  167.98    3.40 
   2  -3  -5  169.28    3.20 
  -2  -3   5  166.68    3.40 
   2   3  -5  170.88    3.50 
  -2   3   5  160.28    3.40 
  -2   3   5  167.18    3.50 
   2   3  -5  165.28    3.30 
   1  -3  -5   53.79    1.30 
  -1  -3   5   52.89    1.50 
   1  -3  -5   53.69    1.60 
  -1   3   5   52.79    1.50 
   1   3  -5   52.49    1.60 
   1   3  -5   53.69    1.50 
  -1   3   5   52.59    1.60 
   0  -3  -5   11.90    0.80 
   0  -3   5   11.30    0.70 
   0  -3  -5   12.80    0.60 
   0   3   5   12.70    0.80 
   0   3   5   11.40    0.70 
   0   3  -5   11.70    0.70 
   0   3  -5   11.60    0.70 
  -1  -3  -5  219.08    4.40 
  -1  -3  -5  222.68    4.00 
   1  -3   5  221.48    4.30 
  -1   3  -5  222.98    4.30 
  -1   3  -5  225.88    4.20 
   1   3   5  220.78    4.40 
   2  -3   5  216.68    4.20 
  -2  -3  -5  209.98    4.30 
  -2  -3  -5  215.98    4.00 
  -2   3  -5  202.68    4.20 
  -2   3  -5  213.78    4.20 
   2   3   5  213.28    4.30 
  -2   3  -5  220.28    4.00 
  -3  -3  -5  221.78    4.50 
   3  -3   5  217.58    4.40 
  -3  -3  -5  222.28    4.20 
  -3   3  -5  215.88    4.40 
  -3   3  -5  222.98    4.10 
   3   3   5  218.58    4.50 
  -3   3  -5  223.58    4.40 
  -4  -3  -5    1.30    0.40 
  -4  -3  -5    0.30    0.40 
   4  -3   5    1.30    0.40 
  -4   3  -5    1.40    0.40 
  -4   3  -5    1.10    0.30 
   4   3   5    1.10    0.40 
  -4   3  -5    1.30    0.40 
  -5  -3  -5   21.60    1.00 
  -5  -3  -5   23.10    1.20 
   5  -3   5   21.80    1.10 
   5   3   5   23.40    1.10 
  -5   3  -5   21.90    1.10 
  -5   3  -5   21.10    1.10 
  -5   3  -5   22.30    0.70 
  -6  -3  -5  286.27    5.80 
  -6  -3  -5  303.97    5.60 
   6  -3   5  288.57    5.80 
   6   3   5  293.17    5.70 
  -6   3  -5  287.77    5.80 
  -6   3  -5  296.67    5.80 
  -7  -3  -5  287.97    5.80 
  -7  -3  -5  302.87    5.70 
   7  -3   5  286.67    5.80 
  -7   3  -5  280.07    5.80 
   7   3   5  284.77    5.70 
  -7   3  -5  284.97    5.80 
  -8  -3  -5  310.97    6.20 
  -8  -3  -5  314.47    6.10 
  -8   3  -5  311.77    6.30 
   8   3   5  307.87    6.10 
  -8   3  -5  302.07    6.20 
  -9  -3  -5   12.20    1.10 
  -9  -3  -5   13.20    1.20 
  -9   3  -5   13.60    1.20 
  -9   3  -5   10.30    1.00 
   9   3   5   14.50    1.10 
 -10  -3  -5   31.00    1.60 
 -10  -3  -5   28.10    1.50 
 -10   3  -5   28.90    1.60 
 -10   3  -5   30.70    1.60 
  10   3   5   29.20    1.50 
 -11  -3  -5    6.90    1.00 
 -11  -3  -5    8.80    1.10 
 -11   3  -5    7.30    1.00 
 -11   3  -5    3.70    0.80 
 -12  -3  -5  113.59    3.40 
 -12  -3  -5  117.79    3.40 
 -12   3  -5  109.99    3.30 
 -12   3  -5  111.39    3.50 
 -13  -3  -5    3.10    0.90 
 -13  -3  -5    3.40    0.90 
 -13   3  -5    2.10    0.80 
 -13   3  -5    2.60    0.80 
 -14  -3  -5    3.20    0.90 
 -14   3  -5    4.60    1.00 
 -14   3  -5    2.60    0.90 
 -15  -4   5    4.00    1.00 
 -15   4   5    4.50    1.00 
  15   4  -5    3.50    1.00 
 -14  -4   5    0.20    0.70 
 -14   4   5    0.30    0.70 
  14   4  -5   -0.60    0.60 
 -13  -4   5   57.39    2.50 
 -13   4   5   58.19    2.40 
  13   4  -5   53.79    2.30 
 -12  -4   5   76.29    2.80 
  12   4  -5   75.19    2.70 
 -12   4   5   77.49    2.70 
 -11  -4   5   13.40    1.30 
  11   4  -5   14.90    1.30 
 -11   4   5   12.40    1.20 
 -11   4   5   12.10    1.00 
 -10  -4   5    4.70    0.90 
  10   4  -5    2.70    0.70 
 -10   4   5    4.60    0.80 
 -10   4   5    3.50    0.60 
   9  -4  -5    6.60    0.70 
  -9  -4   5    8.20    1.00 
   9   4  -5    5.40    0.90 
  -9   4   5    8.00    0.80 
  -9   4   5    6.60    0.80 
  -9   4   5    8.80    0.80 
   8  -4  -5    1.20    0.50 
  -8  -4   5    0.90    0.40 
   8  -4  -5    0.60    0.40 
  -8  -4   5    0.90    0.50 
  -8   4   5    1.00    0.50 
  -8   4   5    0.80    0.40 
   8   4  -5    0.60    0.30 
  -8   4   5    1.20    0.40 
   8   4  -5    0.70    0.60 
   7  -4  -5  119.99    2.90 
   7  -4  -5  117.69    2.90 
  -7  -4   5  117.29    3.10 
  -7  -4   5  117.19    2.60 
  -7   4   5  119.19    2.80 
   7   4  -5  117.89    3.20 
  -7   4   5  115.09    2.90 
   7   4  -5  115.99    2.50 
  -7   4   5  116.19    2.80 
  -6  -4   5   50.29    1.50 
  -6  -4   5   49.99    1.80 
   6  -4  -5   51.59    1.70 
   6   4  -5   50.89    1.50 
  -6   4   5   50.89    1.70 
   6   4  -5   48.00    1.80 
  -6   4   5   49.90    1.70 
  -6   4   5   49.20    1.60 
   5  -4  -5   39.20    1.40 
   5  -4  -5   37.20    1.40 
  -5  -4   5   37.90    1.50 
  -5   4   5   40.20    1.40 
   5   4  -5   36.90    1.20 
  -5   4   5   37.20    1.40 
   5   4  -5   35.30    1.50 
  -5   4   5   34.90    1.30 
  -4  -4   5  179.78    3.90 
   4  -4  -5  176.88    3.80 
   4  -4  -5  181.78    3.70 
  -4   4   5  177.38    3.80 
  -4   4   5  178.48    3.90 
  -4   4   5  178.18    3.70 
   4   4  -5  183.08    3.60 
   4   4  -5  174.88    4.00 
  -3  -4   5   18.70    1.00 
   3  -4  -5   19.10    0.90 
   3  -4  -5   16.80    1.00 
   3   4  -5   18.60    1.00 
  -3   4   5   18.40    1.00 
  -3   4   5   19.50    1.00 
   3   4  -5   19.50    0.90 
   2  -4  -5   12.80    0.70 
  -2  -4   5   13.10    0.90 
   2  -4  -5   14.10    0.90 
   2   4  -5   13.60    0.80 
  -2   4   5   15.20    0.90 
  -2   4   5   13.30    0.90 
   2   4  -5   15.40    1.00 
  -1  -4   5  224.68    4.60 
   1  -4  -5  221.88    4.30 
   1  -4  -5  221.28    4.50 
  -1   4   5  228.28    4.50 
   1   4  -5  226.38    4.60 
  -1   4   5  219.38    4.60 
   1   4  -5  223.98    4.40 
   0  -4  -5   20.30    1.10 
   0  -4  -5   18.40    0.90 
   0  -4   5   19.00    1.00 
   0   4   5   18.40    1.10 
   0   4   5   20.30    1.00 
   0   4  -5   17.30    1.00 
   0   4  -5   18.40    1.00 
  -1  -4  -5   12.30    0.70 
  -1  -4  -5   11.50    0.90 
   1  -4   5   13.80    0.90 
  -1   4  -5   13.50    0.80 
   1   4   5   13.80    1.00 
  -1   4  -5   13.00    0.90 
   1   4   5   13.70    0.90 
  -2  -4  -5    0.80    0.40 
  -2  -4  -5    1.20    0.30 
   2  -4   5    0.30    0.40 
  -2   4  -5    1.50    0.40 
   2   4   5    1.40    0.50 
  -2   4  -5    1.00    0.40 
   3  -4   5   20.70    1.10 
  -3  -4  -5   21.50    1.00 
  -3  -4  -5   19.00    1.10 
  -3   4  -5   20.80    1.10 
   3   4   5   21.30    1.20 
  -3   4  -5   19.00    0.90 
  -3   4  -5   21.50    1.20 
   4  -4   5    0.30    0.40 
  -4  -4  -5    0.30    0.30 
  -4  -4  -5    0.30    0.40 
  -4   4  -5    0.10    0.40 
   4   4   5    0.80    0.50 
  -4   4  -5    0.20    0.30 
  -4   4  -5    0.60    0.40 
  -5  -4  -5  201.28    4.50 
  -5  -4  -5  209.28    4.30 
   5  -4   5  204.58    4.50 
  -5   4  -5  204.28    4.50 
  -5   4  -5  206.78    4.50 
   5   4   5  199.08    4.50 
   6  -4   5   10.00    1.00 
  -6  -4  -5   12.00    1.10 
  -6  -4  -5   11.10    0.90 
   6   4   5   12.70    1.10 
  -6   4  -5    8.00    0.90 
  -6   4  -5   12.30    1.10 
  -7  -4  -5    5.30    0.80 
  -7  -4  -5    5.90    0.80 
   7  -4   5    5.80    0.90 
   7   4   5    5.70    0.80 
  -7   4  -5    5.50    0.80 
  -7   4  -5    5.10    0.80 
  -8  -4  -5   46.20    1.90 
   8  -4   5   46.00    1.90 
  -8  -4  -5   44.10    1.80 
  -8   4  -5   44.50    2.00 
  -8   4  -5   45.30    1.90 
   8   4   5   42.80    1.80 
   9  -4   5   25.00    1.50 
  -9  -4  -5   27.50    1.50 
  -9  -4  -5   26.60    1.50 
   9   4   5   29.80    1.60 
  -9   4  -5   23.40    1.50 
  -9   4  -5   25.50    1.60 
  10  -4   5    0.20    0.60 
 -10  -4  -5    0.60    0.60 
 -10  -4  -5    0.50    0.60 
 -10   4  -5    0.20    0.50 
  10   4   5   -0.20    0.60 
 -10   4  -5    0.00    0.60 
  11  -4   5    1.40    0.70 
 -11  -4  -5    0.50    0.60 
 -11  -4  -5    1.60    0.70 
 -11   4  -5    1.20    0.70 
 -11   4  -5    0.30    0.60 
  12  -4   5   19.80    1.60 
 -12  -4  -5   23.70    1.60 
 -12  -4  -5   20.90    1.60 
 -12   4  -5   23.20    1.70 
 -12   4  -5   19.80    1.50 
 -13  -4  -5   13.80    1.40 
  13  -4   5   15.90    1.60 
 -13   4  -5   11.40    1.30 
 -13   4  -5   15.10    1.60 
 -14  -5   5    1.20    0.80 
  14  -5  -5    1.50    0.80 
 -14   5   5    1.60    0.80 
  14   5  -5    1.00    0.80 
  13  -5  -5   54.79    2.40 
 -13  -5   5   50.09    2.50 
  13   5  -5   52.89    2.50 
 -13   5   5   53.49    2.40 
  12  -5  -5   16.00    1.50 
 -12  -5   5   15.10    1.50 
 -12   5   5   14.90    1.50 
  12   5  -5   14.70    1.50 
  11  -5  -5    0.00    0.60 
 -11  -5   5    0.70    0.70 
  11   5  -5    1.50    0.80 
 -11   5   5    1.20    0.60 
 -11   5   5    0.10    0.60 
  10  -5  -5    2.20    0.70 
 -10  -5   5    1.90    0.70 
 -10   5   5    1.70    0.70 
  10   5  -5    1.70    0.70 
 -10   5   5    1.70    0.60 
   9  -5  -5   77.99    2.50 
  -9  -5   5   76.39    2.70 
   9   5  -5   73.09    2.60 
  -9   5   5   68.29    2.30 
  -9   5   5   72.89    2.50 
   8  -5  -5    5.90    0.80 
   8  -5  -5    6.50    0.90 
  -8  -5   5    9.40    1.10 
   8   5  -5    6.50    1.00 
  -8   5   5    7.60    0.80 
  -8   5   5    6.70    0.80 
  -8   5   5    7.50    0.90 
   7  -5  -5   -0.20    0.40 
  -7  -5   5   -0.30    0.40 
  -7  -5   5    0.10    0.50 
   7   5  -5    0.10    0.40 
   7   5  -5    0.00    0.60 
  -7   5   5   -0.40    0.40 
  -7   5   5    0.10    0.50 
  -7   5   5   -0.20    0.40 
   6  -5  -5   53.79    1.90 
   6  -5  -5   53.59    1.90 
  -6  -5   5   51.39    2.00 
  -6  -5   5   54.29    1.70 
  -6   5   5   50.79    1.90 
  -6   5   5   54.39    1.90 
   6   5  -5   54.89    2.10 
  -6   5   5   54.39    1.90 
   6   5  -5   53.29    1.70 
   5  -5  -5  535.35    9.60 
   5  -5  -5  532.95    9.70 
  -5  -5   5  534.95    9.50 
  -5  -5   5  534.75    9.90 
   5   5  -5  529.25    9.40 
   5   5  -5  533.75   10.00 
  -5   5   5  541.15    9.70 
  -5   5   5  534.35    9.70 
  -5   5   5  533.75    9.70 
  -4  -5   5  195.28    4.50 
   4  -5  -5  202.78    4.30 
   4  -5  -5  201.48    4.40 
  -4   5   5  208.08    4.50 
  -4   5   5  200.38    4.40 
   4   5  -5  203.88    4.20 
   4   5  -5  202.58    4.60 
   3  -5  -5  251.47    5.10 
   3  -5  -5  242.88    4.90 
  -3  -5   5  237.88    5.10 
   3   5  -5  243.78    5.20 
  -3   5   5  239.58    5.00 
   3   5  -5  244.18    4.90 
  -3   5   5  242.98    5.10 
   2  -5  -5  262.37    5.10 
   2  -5  -5  259.27    5.30 
  -2  -5   5  252.37    5.40 
   2   5  -5  260.67    5.10 
   2   5  -5  253.57    5.40 
  -2   5   5  261.67    5.30 
  -2   5   5  256.17    5.40 
  -1  -5   5   44.40    1.70 
   1  -5  -5   44.80    1.50 
   1  -5  -5   42.20    1.60 
  -1   5   5   45.00    1.80 
   1   5  -5   41.50    1.60 
   1   5  -5   42.90    1.70 
  -1   5   5   40.80    1.60 
   0  -5  -5   29.90    1.40 
   0  -5  -5   26.80    1.20 
   0  -5   5   26.10    1.30 
   0   5  -5   24.80    1.30 
   0   5   5   27.40    1.30 
   0   5   5   26.60    1.40 
   0   5  -5   28.40    1.30 
  -1  -5  -5    4.40    0.60 
  -1  -5  -5    3.90    0.70 
   1  -5   5    5.20    0.80 
   1   5   5    4.00    0.70 
   1   5   5    4.10    0.70 
  -1   5  -5    3.70    0.60 
  -1   5  -5    5.20    0.70 
  -2  -5  -5   20.70    1.10 
  -2  -5  -5   23.70    1.30 
   2  -5   5   23.70    1.30 
   2   5   5   21.90    1.30 
  -2   5  -5   24.30    1.20 
  -2   5  -5   22.70    1.30 
   3  -5   5    2.70    0.60 
  -3  -5  -5    2.30    0.70 
  -3  -5  -5    1.90    0.50 
  -3   5  -5    2.30    0.50 
  -3   5  -5    1.30    0.50 
   3   5   5    1.90    0.70 
   4  -5   5   13.50    1.10 
  -4  -5  -5   11.90    1.10 
  -4  -5  -5   14.70    1.00 
  -4   5  -5   12.30    1.10 
  -4   5  -5   14.90    1.00 
   4   5   5   12.60    1.20 
  -5  -5  -5    0.20    0.40 
  -5  -5  -5    0.40    0.50 
   5  -5   5    1.40    0.60 
  -5   5  -5    0.20    0.50 
  -5   5  -5    0.80    0.60 
   5   5   5    0.70    0.60 
  -6  -5  -5   31.50    1.50 
  -6  -5  -5   29.20    1.60 
   6  -5   5   28.60    1.50 
   6   5   5   29.70    1.60 
  -6   5  -5   29.20    1.60 
  -6   5  -5   25.80    1.50 
  -7  -5  -5   -0.30    0.40 
   7  -5   5    0.00    0.50 
  -7  -5  -5   -0.40    0.50 
  -7   5  -5   -0.10    0.50 
  -7   5  -5   -0.20    0.50 
   7   5   5    1.00    0.70 
   8  -5   5   10.20    1.20 
  -8  -5  -5    8.10    1.10 
  -8  -5  -5   10.60    1.10 
  -8   5  -5   12.30    1.30 
   8   5   5   12.70    1.30 
  -8   5  -5   10.50    1.10 
  -9  -5  -5    7.90    1.00 
   9  -5   5    8.90    1.10 
  -9  -5  -5    7.50    1.00 
  -9   5  -5    8.00    1.10 
  -9   5  -5   11.70    1.30 
   9   5   5    9.80    1.20 
 -10  -5  -5    0.10    0.60 
 -10  -5  -5    0.50    0.60 
  10  -5   5    0.30    0.70 
 -10   5  -5   -0.20    0.60 
 -10   5  -5    0.20    0.60 
  10   5   5   -0.60    0.70 
 -11  -5  -5    0.40    0.70 
  11  -5   5   -0.10    0.70 
 -11  -5  -5    0.70    0.70 
  11   5   5    0.10    0.70 
 -11   5  -5    0.50    0.70 
 -11   5  -5   -0.30    0.60 
 -12  -5  -5   29.70    2.10 
  12  -5   5   25.00    1.90 
 -12   5  -5   18.40    1.70 
 -12   5  -5   24.30    1.70 
  12  -6  -5    5.50    1.00 
 -12  -6   5    4.10    1.00 
  12   6  -5    5.60    1.20 
 -12   6   5    5.80    1.10 
 -11  -6   5   -0.30    0.70 
  11  -6  -5    0.60    0.70 
  11   6  -5   -0.30    0.70 
 -11   6   5   -0.40    0.60 
 -11   6   5    0.20    0.60 
  10  -6  -5   22.80    1.60 
 -10  -6   5   24.10    1.70 
 -10   6   5   25.50    1.50 
  10   6  -5   22.90    1.80 
 -10   6   5   21.90    1.70 
  -9  -6   5    3.60    0.90 
   9  -6  -5    4.20    0.90 
  -9   6   5    3.80    0.80 
   9   6  -5    2.50    0.90 
  -9   6   5    3.00    0.80 
   8  -6  -5   80.29    2.60 
   8  -6  -5   77.59    2.60 
  -8  -6   5   78.29    2.80 
   8   6  -5   80.49    2.90 
  -8   6   5   78.59    2.60 
  -8   6   5   77.69    2.70 
   7  -6  -5   44.00    1.90 
  -7  -6   5   44.60    1.70 
  -7  -6   5   45.50    2.10 
   7  -6  -5   44.50    1.90 
  -7   6   5   44.20    1.90 
   7   6  -5   40.50    1.70 
  -7   6   5   43.50    1.80 
  -7   6   5   46.40    2.00 
   7   6  -5   42.20    2.00 
  -6  -6   5    6.90    0.90 
   6  -6  -5    7.20    1.00 
   6  -6  -5    6.10    0.80 
  -6  -6   5    5.80    0.90 
   6   6  -5    7.30    1.10 
   6   6  -5    6.10    0.80 
  -6   6   5    7.70    1.00 
  -6   6   5    6.90    0.90 
  -5  -6   5  234.48    5.40 
  -5  -6   5  233.68    5.00 
   5  -6  -5  239.38    5.10 
   5  -6  -5  226.08    5.10 
   5   6  -5  225.88    5.40 
  -5   6   5  235.78    5.20 
  -5   6   5  229.88    5.10 
   5   6  -5  233.78    4.90 
   4  -6  -5   12.90    1.10 
   4  -6  -5   11.60    1.10 
  -4  -6   5   10.40    1.10 
   4   6  -5   12.70    1.30 
  -4   6   5   10.20    1.10 
   4   6  -5   10.40    1.00 
  -4   6   5   11.10    1.10 
   3  -6  -5   61.39    2.10 
  -3  -6   5   59.29    2.20 
   3  -6  -5   58.69    2.20 
   3   6  -5   65.39    2.30 
  -3   6   5   61.19    2.20 
  -3   6   5   58.99    2.20 
   3   6  -5   61.19    2.10 
   2  -6  -5   77.59    2.50 
   2  -6  -5   75.99    2.30 
  -2  -6   5   75.89    2.60 
  -2   6   5   79.39    2.60 
   2   6  -5   79.49    2.40 
   2   6  -5   75.29    2.50 
  -2   6   5   76.79    2.50 
   1  -6  -5    0.50    0.50 
   1  -6  -5    1.20    0.60 
  -1  -6   5    0.00    0.50 
  -1   6   5    0.50    0.50 
   1   6  -5   -0.10    0.50 
  -1   6   5    0.00    0.60 
   1   6  -5    0.10    0.50 
   0  -6   5   11.20    1.10 
   0  -6  -5   12.20    1.10 
   0  -6  -5   12.90    1.10 
   0   6  -5    9.80    1.00 
   0   6  -5   14.30    1.20 
   0   6   5   13.30    1.30 
   0   6   5   11.10    1.10 
  -1  -6  -5    1.10    0.50 
   1  -6   5    0.20    0.50 
  -1  -6  -5    0.40    0.60 
  -1   6  -5    0.90    0.50 
   1   6   5    0.60    0.60 
   1   6   5    0.90    0.60 
  -1   6  -5    0.80    0.50 
  -2  -6  -5   24.10    1.30 
  -2  -6  -5   22.80    1.50 
   2  -6   5   20.80    1.40 
  -2   6  -5   27.50    1.50 
   2   6   5   21.30    1.40 
  -2   6  -5   22.80    1.30 
   3  -6   5   26.90    1.50 
  -3  -6  -5   24.30    1.50 
  -3  -6  -5   24.00    1.30 
   3   6   5   23.60    1.60 
  -3   6  -5   24.30    1.50 
  -3   6  -5   24.70    1.30 
   4  -6   5    0.40    0.60 
  -4  -6  -5    0.90    0.60 
  -4  -6  -5    0.90    0.50 
  -4   6  -5    0.50    0.60 
   4   6   5    0.40    0.70 
   5  -6   5    0.40    0.60 
  -5  -6  -5    0.60    0.50 
  -5  -6  -5   -0.10    0.60 
   5   6   5    1.50    0.80 
  -5   6  -5    0.30    0.60 
   6  -6   5   25.60    1.60 
  -6  -6  -5   27.00    1.70 
  -6  -6  -5   28.30    1.60 
  -6   6  -5   29.00    1.70 
   6   6   5   27.20    1.80 
   7  -6   5    2.50    0.80 
  -7  -6  -5    2.90    0.80 
  -7  -6  -5    2.90    0.80 
  -7   6  -5    2.70    0.80 
   7   6   5    1.50    0.80 
  -7   6  -5    2.80    0.80 
  -8  -6  -5   18.80    1.40 
  -8  -6  -5   19.20    1.60 
   8  -6   5   18.90    1.60 
   8   6   5   17.20    1.60 
  -8   6  -5   17.70    1.50 
  -8   6  -5   17.00    1.60 
  -9  -6  -5   18.80    1.50 
  -9  -6  -5   16.80    1.60 
   9  -6   5   17.00    1.50 
  -9   6  -5   20.10    1.70 
   9   6   5   17.50    1.60 
  -9   6  -5   15.60    1.50 
 -10  -6  -5    2.20    0.90 
  10  -6   5    2.40    0.90 
 -10   6  -5    2.90    0.90 
 -10   6  -5    2.50    0.90 
  10   6   5    1.70    0.90 
  10  -7  -5    2.10    0.80 
  10  -7  -5    1.60    0.80 
 -10  -7   5    2.60    0.90 
 -10   7   5    2.30    0.80 
  10   7  -5    3.10    1.00 
 -10   7   5    1.10    0.80 
   9  -7  -5    0.80    0.70 
  -9  -7   5    1.10    0.90 
   9  -7  -5    2.80    0.80 
   9   7  -5    0.80    0.80 
  -9   7   5    0.70    0.70 
  -9   7   5    2.00    0.80 
   8  -7  -5   15.70    1.50 
   8  -7  -5   17.10    1.40 
  -8  -7   5   18.30    1.70 
   8   7  -5   14.90    1.60 
  -8   7   5   19.20    1.60 
   7  -7  -5    2.80    0.80 
  -7  -7   5    2.40    0.80 
   7  -7  -5    2.20    0.80 
   7   7  -5    2.60    0.90 
  -7   7   5    2.20    0.80 
   6  -7  -5    0.30    0.60 
  -6  -7   5    0.60    0.60 
  -6  -7   5    0.10    0.70 
   6  -7  -5    0.00    0.60 
   6   7  -5    0.60    0.60 
   6   7  -5    0.30    0.70 
  -6   7   5    0.40    0.60 
  -6   7   5    0.30    0.60 
   5  -7  -5    1.30    0.60 
  -5  -7   5    0.40    0.60 
   5  -7  -5    1.40    0.70 
  -5  -7   5    0.60    0.70 
   5   7  -5    1.30    0.60 
   5   7  -5    0.90    0.80 
  -5   7   5    1.50    0.70 
  -5   7   5    1.30    0.70 
   4  -7  -5    7.50    1.00 
   4  -7  -5    8.10    1.10 
  -4  -7   5    7.40    1.00 
  -4  -7   5    8.50    1.10 
  -4   7   5    7.80    1.10 
  -4   7   5    7.00    1.00 
   4   7  -5    7.60    1.10 
   4   7  -5    9.50    1.00 
   3  -7  -5    2.00    0.80 
   3  -7  -5    0.90    0.60 
  -3  -7   5    0.40    0.70 
  -3   7   5    0.70    0.70 
  -3   7   5    1.00    0.70 
   3   7  -5    0.70    0.60 
   3   7  -5    3.00    0.80 
   2  -7  -5   60.29    2.40 
   2  -7  -5   65.09    2.30 
  -2  -7   5   63.29    2.50 
   2   7  -5   59.39    2.40 
   2   7  -5   60.09    2.30 
  -2   7   5   60.29    2.40 
  -2   7   5   58.49    2.40 
   1  -7  -5    0.30    0.50 
   1  -7  -5   -0.50    0.60 
  -1  -7   5   -0.10    0.60 
  -1   7   5    0.10    0.60 
   1   7  -5    0.30    0.60 
   1   7  -5    0.00    0.60 
  -1   7   5    0.00    0.60 
   0  -7   5   25.90    1.70 
   0  -7  -5   24.40    1.60 
   0  -7  -5   24.80    1.50 
   0   7   5   22.40    1.50 
   0   7   5   22.10    1.60 
   0   7  -5   24.60    1.50 
   0   7  -5   22.40    1.50 
   1  -7   5   12.70    1.30 
  -1  -7  -5   11.00    1.20 
  -1  -7  -5   14.70    1.20 
   1   7   5   11.40    1.30 
  -1   7  -5   10.50    1.10 
   1   7   5   11.40    1.20 
  -1   7  -5   11.00    1.20 
  -2  -7  -5    0.00    0.50 
   2  -7   5   -0.10    0.60 
  -2  -7  -5    0.50    0.70 
   2   7   5   -0.20    0.70 
  -2   7  -5    0.20    0.60 
  -2   7  -5    0.30    0.60 
  -3  -7  -5   37.10    1.80 
  -3  -7  -5   41.80    2.00 
   3  -7   5   39.80    2.10 
  -3   7  -5   41.10    2.00 
   3   7   5   39.60    2.10 
   4  -7   5   28.50    1.80 
  -4  -7  -5   30.40    1.70 
  -4  -7  -5   32.90    1.90 
  -4   7  -5   26.20    1.70 
   4   7   5   28.60    1.90 
   5  -7   5   74.39    2.80 
  -5  -7  -5   71.59    2.80 
  -5  -7  -5   76.19    2.70 
  -5   7  -5   76.19    2.80 
   5   7   5   79.49    3.00 
   6  -7   5   -0.40    0.60 
  -6  -7  -5    0.30    0.70 
  -6  -7  -5   -0.10    0.60 
  -6   7  -5    0.70    0.70 
   6   7   5    1.10    0.90 
  -7  -7  -5  115.09    3.60 
   7  -7   5  116.69    3.70 
   7   7   5  111.99    3.80 
  -7   7  -5  117.99    3.70 
  -8  -7  -5    2.10    0.90 
   8  -7   5    3.10    1.00 
   8   7   5    1.40    0.90 
  -8   7  -5    2.90    0.90 
   6  -8  -5    3.00    0.90 
  -6  -8   5    2.90    1.00 
   6  -8  -5    2.20    0.90 
  -6   8   5    2.60    0.90 
   6   8  -5    3.40    1.10 
  -5  -8   5   10.20    1.20 
   5  -8  -5   10.70    1.40 
  -5  -8   5    8.60    1.30 
   5  -8  -5    9.30    1.20 
   5   8  -5    8.60    1.30 
   5   8  -5    9.20    1.20 
  -5   8   5    7.60    1.10 
  -5   8   5    9.60    1.30 
   4  -8  -5    0.10    0.60 
   4  -8  -5    0.80    0.80 
  -4  -8   5    1.20    0.90 
  -4  -8   5    0.80    0.80 
   4   8  -5    0.60    0.80 
  -4   8   5    0.10    0.70 
   4   8  -5    0.10    0.70 
  -4   8   5    1.10    0.80 
  -3  -8   5    7.70    1.10 
  -3  -8   5    5.70    1.10 
   3  -8  -5    7.30    1.10 
   3  -8  -5    7.00    1.20 
  -3   8   5    8.10    1.20 
   3   8  -5    7.20    1.10 
  -3   8   5    6.70    1.10 
   3   8  -5    8.30    1.20 
  -2  -8   5   77.19    3.00 
   2  -8  -5   73.69    2.90 
   2  -8  -5   70.59    2.70 
   2   8  -5   74.99    3.00 
   2   8  -5   70.99    2.70 
  -2   8   5   75.09    2.90 
  -2   8   5   78.39    3.00 
  -1  -8   5   42.90    2.30 
   1  -8  -5   45.00    2.10 
   1  -8  -5   46.60    2.30 
  -1   8   5   42.40    2.30 
   1   8  -5   46.00    2.30 
  -1   8   5   48.20    2.30 
   1   8  -5   42.60    2.10 
   0  -8   5    0.30    0.80 
   0  -8  -5    0.20    0.60 
   0  -8  -5   -0.30    0.70 
   0   8  -5    0.80    0.70 
   0   8   5    0.20    0.70 
   0   8  -5    0.10    0.70 
   0   8   5    0.50    0.80 
   1  -8   5    9.70    1.40 
  -1  -8  -5   12.70    1.50 
  -1  -8  -5    9.10    1.20 
   1   8   5    9.30    1.30 
  -1   8  -5    7.60    1.20 
   1   8   5   12.00    1.50 
  -1   8  -5   11.90    1.30 
   2  -8   5   52.39    2.50 
  -2  -8  -5   57.19    2.40 
  -2  -8  -5   54.69    2.50 
  -2   8  -5   49.30    2.30 
   2   8   5   56.69    2.70 
  -3  -8  -5    1.70    0.80 
   3  -8   5    3.30    0.90 
  -3  -8  -5    3.50    1.00 
   3   8   5    3.00    1.10 
  -3   8  -5    3.20    1.00 
   4  -8   5   13.60    1.60 
  -4  -8  -5   12.60    1.50 
  -4   8  -5   11.80    1.40 
   4   8   5   15.20    1.80 
 -17   0   6    0.00    0.70 
 -16   0   6  199.18    5.20 
 -15   0   6  135.69    3.90 
 -14   0   6    4.80    0.90 
 -13   0   6    0.20    0.50 
  13   0  -6    0.00    0.50 
  12   0  -6  835.12   14.10 
 -12   0   6  817.82   14.60 
  11   0  -6  813.42   13.80 
 -11   0   6  802.62   14.20 
  10   0  -6   27.50    1.20 
 -10   0   6   27.80    1.30 
  -9   0   6  418.36    7.70 
   9   0  -6  415.96    7.60 
  -8   0   6 1076.29   18.20 
   8   0  -6 1123.79   18.20 
  -7   0   6  289.57    5.50 
   7   0  -6  303.57    5.60 
   6   0  -6   33.90    1.20 
  -6   0   6   29.10    1.10 
  -5   0   6  389.46    6.80 
   5   0  -6  399.56    7.00 
   5   0  -6  397.56    6.40 
  -4   0   6  202.98    3.70 
   4   0  -6  204.88    3.50 
   4   0  -6  208.28    4.00 
   3   0  -6  443.26    7.30 
  -3   0   6  451.45    7.40 
  -2   0   6 2808.52   44.90 
   2   0  -6 2738.93   45.40 
   2   0  -6 2840.02   47.20 
   1   0  -6 1886.61   31.40 
  -1   0   6 1866.31   29.90 
   1   0  -6 1886.91   32.10 
   0   0  -6 1788.32   28.90 
   0   0   6 1765.22   28.40 
   0   0  -6 1786.02   28.40 
   0   0   6 1788.22   28.30 
   1   0   6   36.80    1.10 
  -1   0  -6   38.20    1.20 
  -1   0  -6   37.90    0.80 
  -1   0  -6   36.60    1.10 
   1   0   6   37.40    0.80 
  -2   0  -6  165.68    2.90 
  -2   0  -6  162.78    3.10 
  -2   0  -6  159.58    3.30 
   2   0   6  161.28    3.10 
   3   0   6   58.39    1.40 
  -3   0  -6   58.09    1.60 
  -3   0  -6   58.39    1.40 
  -3   0  -6   58.89    1.40 
  -4   0  -6  128.99    2.60 
  -4   0  -6  126.69    2.50 
   4   0   6  128.19    2.50 
  -4   0  -6  124.79    2.80 
  -5   0  -6   63.79    1.90 
   5   0   6   68.19    1.50 
  -5   0  -6   66.59    1.50 
  -5   0  -6   65.99    1.70 
   6   0   6   88.69    1.90 
  -6   0  -6   89.49    1.90 
  -6   0  -6   88.29    2.20 
  -6   0  -6   87.39    2.30 
   7   0   6   40.30    1.10 
  -7   0  -6   36.80    1.50 
  -7   0  -6   39.80    1.10 
  -7   0  -6   40.70    1.40 
  -8   0  -6   -0.20    0.40 
  -8   0  -6   -0.50    0.30 
  -9   0  -6    9.20    1.00 
  -9   0  -6    8.00    0.90 
 -10   0  -6   38.10    1.70 
 -10   0  -6   40.30    1.70 
 -11   0  -6  163.38    4.00 
 -11   0  -6  156.98    4.00 
 -12   0  -6  378.36    7.80 
 -12   0  -6  385.96    7.70 
 -13   0  -6  189.88    4.80 
 -13   0  -6  190.08    4.70 
 -14   0  -6  125.09    3.80 
 -14   0  -6  125.69    3.60 
 -17  -1   6   14.60    1.60 
 -17   1   6    9.80    1.40 
 -16  -1   6   68.09    2.80 
 -16   1   6   70.49    2.80 
 -15  -1   6   25.60    1.80 
 -15   1   6   25.70    1.70 
 -14  -1   6    0.40    0.60 
 -14   1   6    0.30    0.60 
 -13  -1   6  261.67    5.90 
  13   1  -6  266.57    5.50 
 -13   1   6  263.27    5.90 
 -12  -1   6   71.69    2.40 
  12  -1  -6   68.39    2.00 
 -12   1   6   68.99    2.40 
  12   1  -6   67.09    2.20 
 -11  -1   6  171.28    4.10 
  11  -1  -6  176.98    3.70 
  11   1  -6  170.38    3.90 
 -11   1   6  177.88    4.10 
  10  -1  -6  354.66    6.50 
 -10  -1   6  344.27    6.80 
  10   1  -6  353.06    6.70 
 -10   1   6  341.87    6.70 
   9  -1  -6  106.09    2.00 
   9  -1  -6  108.59    2.60 
  -9  -1   6  106.49    2.70 
  -9   1   6  108.59    2.70 
   9   1  -6  106.39    2.70 
  -9   1   6  104.79    2.00 
   8  -1  -6    0.10    0.20 
  -8  -1   6    0.30    0.30 
   8  -1  -6    0.40    0.30 
   8   1  -6    0.20    0.30 
  -8   1   6    0.00    0.30 
  -8   1   6    0.30    0.20 
   7  -1  -6   73.99    1.50 
   7  -1  -6   69.59    1.90 
  -7  -1   6   68.19    1.90 
  -7   1   6   70.19    1.90 
   7   1  -6   71.29    2.00 
  -7   1   6   71.19    1.40 
   6  -1  -6  134.29    2.40 
   6  -1  -6  132.59    2.90 
  -6  -1   6  135.19    2.90 
   6   1  -6  133.99    3.00 
  -6   1   6  129.29    2.80 
  -6   1   6  130.29    2.40 
   5  -1  -6  239.98    4.10 
  -5  -1   6  240.18    4.40 
   5  -1  -6  239.18    4.60 
  -5   1   6  236.08    4.30 
   5   1  -6  242.48    4.60 
   5   1  -6  238.78    3.90 
   4  -1  -6  336.07    5.60 
  -4  -1   6  329.17    5.80 
   4  -1  -6  329.57    6.00 
   4   1  -6  334.27    6.10 
   4   1  -6  333.27    5.50 
  -4   1   6  333.27    5.70 
  -4   1   6  333.27    6.00 
  -3  -1   6  135.39    2.60 
   3  -1  -6  135.99    2.60 
   3  -1  -6  136.49    2.90 
  -3   1   6  129.99    2.80 
  -3   1   6  135.99    2.40 
   3   1  -6  132.89    2.40 
   2  -1  -6  470.55    8.10 
  -2  -1   6  461.85    7.70 
   2  -1  -6  466.15    7.80 
  -2   1   6  469.05    7.50 
   2   1  -6  452.65    7.70 
   2   1  -6  466.85    8.00 
  -2   1   6  473.55    8.00 
   1  -1  -6  806.92   13.20 
   1  -1  -6  795.02   13.10 
  -1  -1   6  790.12   12.90 
   1   1  -6  802.02   13.20 
  -1   1   6  809.22   13.20 
   1   1  -6  786.12   13.00 
   0  -1  -6   21.00    0.80 
   0  -1  -6   20.50    0.90 
   0  -1   6   18.80    0.60 
   0   1  -6   18.90    0.80 
   0   1   6   20.10    0.80 
   0   1  -6   20.40    0.80 
  -1  -1  -6   89.19    2.10 
  -1  -1  -6   90.19    1.60 
   1  -1   6   88.89    1.80 
  -1   1  -6   90.89    2.00 
   1   1   6   88.49    2.00 
  -1   1  -6   90.49    2.10 
  -1   1  -6   88.49    1.80 
  -2  -1  -6    1.30    0.40 
   2  -1   6    1.30    0.30 
  -2  -1  -6    1.50    0.20 
  -2   1  -6    1.80    0.30 
   2   1   6    0.80    0.30 
  -2   1  -6    2.00    0.40 
  -2   1  -6    1.30    0.30 
  -3  -1  -6  776.22   13.10 
  -3  -1  -6  806.42   12.70 
  -3   1  -6  797.92   12.80 
   3   1   6  781.62   12.90 
  -3   1  -6  752.82   13.10 
  -3   1  -6  784.62   12.90 
  -4  -1  -6  175.98    3.70 
  -4  -1  -6  183.58    3.40 
  -4   1  -6  179.88    3.70 
  -4   1  -6  183.08    3.50 
  -4   1  -6  179.38    3.30 
   4   1   6  181.68    3.50 
  -5  -1  -6   56.29    1.70 
  -5  -1  -6   54.89    1.50 
   5   1   6   56.09    1.50 
  -5   1  -6   56.89    1.70 
  -5   1  -6   57.89    1.30 
  -5   1  -6   59.19    1.60 
  -6  -1  -6   20.40    0.90 
  -6  -1  -6   21.90    1.10 
  -6   1  -6   21.60    1.10 
   6   1   6   22.40    0.90 
  -6   1  -6   22.90    0.70 
  -6   1  -6   22.70    1.00 
  -7  -1  -6   74.89    2.20 
  -7  -1  -6   77.49    2.10 
  -7   1  -6   79.69    2.20 
  -7   1  -6   77.79    2.30 
   7   1   6   80.29    1.90 
  -8  -1  -6   37.60    1.50 
  -8  -1  -6   38.00    1.60 
   8   1   6   39.50    1.20 
  -8   1  -6   36.20    1.50 
  -8   1  -6   38.60    1.50 
  -9  -1  -6  231.58    4.90 
  -9  -1  -6  226.38    5.00 
  -9   1  -6  229.18    5.00 
  -9   1  -6  232.88    4.90 
 -10  -1  -6   19.40    1.30 
 -10  -1  -6   19.40    1.30 
 -10   1  -6   18.00    1.30 
 -10   1  -6   19.70    1.30 
 -11  -1  -6    2.70    0.70 
 -11  -1  -6    3.20    0.70 
 -11   1  -6    2.50    0.70 
 -11   1  -6    4.10    0.80 
 -12  -1  -6   13.40    1.30 
 -12  -1  -6   13.00    1.20 
 -12   1  -6   12.90    1.30 
 -12   1  -6    9.40    1.10 
 -13  -1  -6   38.00    1.90 
 -13  -1  -6   38.70    2.00 
 -13   1  -6   33.40    1.80 
 -13   1  -6   38.40    2.00 
 -14  -1  -6    0.10    0.70 
 -14  -1  -6    0.70    0.70 
 -14   1  -6   -0.20    0.60 
 -14   1  -6   -0.60    0.60 
 -17  -2   6   13.40    1.60 
 -17   2   6   16.30    1.70 
 -16  -2   6   17.00    1.70 
 -16   2   6   16.90    1.70 
 -15  -2   6    5.80    1.00 
 -15   2   6    7.30    1.10 
 -14  -2   6   58.09    2.50 
  14   2  -6   56.79    2.20 
 -14   2   6   58.99    2.40 
 -13  -2   6    3.80    0.80 
 -13   2   6    3.00    0.70 
  13   2  -6    4.90    0.80 
 -12  -2   6   22.20    1.40 
 -12   2   6   22.20    1.40 
  12   2  -6   23.20    1.40 
  11  -2  -6   30.00    1.30 
 -11  -2   6   30.90    1.60 
 -11   2   6   27.60    1.50 
  11   2  -6   30.00    1.50 
 -10  -2   6   86.89    2.60 
  10  -2  -6   88.99    2.30 
  10   2  -6   88.29    2.50 
 -10   2   6   89.39    2.00 
 -10   2   6   85.69    2.50 
   9  -2  -6    1.30    0.40 
  -9  -2   6    1.00    0.50 
  -9   2   6    1.00    0.40 
   9   2  -6    0.80    0.50 
  -9   2   6    1.30    0.30 
  -8  -2   6    2.80    0.50 
   8  -2  -6    2.70    0.50 
   8  -2  -6    2.50    0.40 
   8   2  -6    2.30    0.50 
  -8   2   6    3.10    0.40 
  -8   2   6    2.60    0.50 
  -7  -2   6   17.20    0.50 
   7  -2  -6   18.90    0.80 
  -7  -2   6   17.10    1.00 
   7  -2  -6   18.30    0.90 
  -7   2   6   18.10    0.70 
  -7   2   6   19.00    0.90 
   7   2  -6   18.60    1.00 
  -7   2   6   16.50    0.90 
  -6  -2   6   42.50    1.40 
   6  -2  -6   40.50    1.20 
   6  -2  -6   42.10    1.40 
  -6  -2   6   41.90    0.90 
  -6   2   6   43.80    1.20 
   6   2  -6   40.90    1.50 
  -6   2   6   41.90    1.30 
   6   2  -6   41.80    0.90 
  -6   2   6   42.50    1.40 
   5  -2  -6    0.00    0.20 
   5  -2  -6    0.20    0.30 
  -5  -2   6   -0.10    0.30 
   5   2  -6    0.00    0.30 
   5   2  -6    0.10    0.20 
  -5   2   6    0.00    0.20 
  -5   2   6    0.00    0.20 
  -5   2   6    0.00    0.30 
   4  -2  -6    4.70    0.40 
  -4  -2   6    6.50    0.60 
   4  -2  -6    4.30    0.50 
  -4   2   6    4.60    0.40 
   4   2  -6    3.80    0.30 
   4   2  -6    4.10    0.60 
  -4   2   6    3.30    0.50 
  -4   2   6    4.00    0.40 
   3  -2  -6    0.50    0.30 
   3  -2  -6    1.10    0.30 
  -3  -2   6    0.90    0.30 
   3  -2  -6    1.10    0.20 
  -3   2   6    0.50    0.30 
   3   2  -6    0.70    0.30 
  -3   2   6    0.80    0.20 
  -3   2   6    1.10    0.30 
   3   2  -6    0.90    0.20 
   2  -2  -6    1.80    0.40 
  -2  -2   6    1.70    0.30 
   2  -2  -6    1.30    0.20 
   2   2  -6    1.60    0.40 
   2   2  -6    1.00    0.30 
  -2   2   6    1.10    0.20 
  -2   2   6    0.80    0.30 
  -1  -2   6    7.50    0.50 
   1  -2  -6    7.50    0.40 
   1  -2  -6    7.80    0.60 
   1   2  -6    7.80    0.60 
  -1   2   6    5.80    0.60 
   1   2  -6    8.80    0.60 
   0  -2  -6   41.20    0.90 
   0  -2   6   40.70    1.20 
   0  -2  -6   43.50    1.30 
   0   2  -6   41.00    1.30 
   0   2  -6   41.70    1.20 
   0   2   6   38.90    1.30 
   1  -2   6 1495.75   24.20 
  -1  -2  -6 1486.05   24.40 
  -1  -2  -6 1516.85   24.00 
  -1   2  -6 1526.55   24.20 
   1   2   6 1496.55   24.40 
  -1   2  -6 1515.95   24.30 
   2  -2   6   26.00    1.00 
  -2  -2  -6   25.90    1.10 
  -2  -2  -6   25.70    0.80 
   2   2   6   24.90    1.00 
  -2   2  -6   26.20    1.00 
  -2   2  -6   25.40    0.90 
  -2   2  -6   25.70    1.00 
  -3  -2  -6  135.29    2.60 
  -3  -2  -6  132.89    3.00 
   3  -2   6  130.19    2.80 
  -3   2  -6  136.29    2.60 
  -3   2  -6  133.39    3.00 
  -3   2  -6  131.79    2.80 
   3   2   6  126.59    2.90 
  -4  -2  -6   61.99    1.50 
  -4  -2  -6   59.29    1.80 
   4  -2   6   61.09    1.70 
  -4   2  -6   61.09    1.70 
  -4   2  -6   61.19    1.40 
   4   2   6   61.19    1.70 
  -4   2  -6   57.29    1.80 
  -5  -2  -6  208.28    4.40 
  -5  -2  -6  215.28    4.10 
   5  -2   6  206.98    4.20 
  -5   2  -6  214.28    3.60 
   5   2   6  216.18    4.20 
  -5   2  -6  209.78    4.30 
  -5   2  -6  200.28    4.30 
  -6  -2  -6   89.29    2.50 
  -6  -2  -6   92.59    2.30 
  -6   2  -6   94.49    2.50 
   6   2   6   91.99    2.30 
  -6   2  -6   88.39    2.40 
  -7  -2  -6    7.20    0.90 
  -7  -2  -6    6.10    0.70 
  -7   2  -6    4.00    0.60 
   7   2   6    6.40    0.70 
  -7   2  -6    6.30    0.80 
  -8  -2  -6   80.59    2.40 
  -8  -2  -6   83.39    2.30 
   8   2   6   83.99    2.20 
  -8   2  -6   81.59    2.50 
  -8   2  -6   85.19    2.50 
  -9  -2  -6  428.56    8.20 
  -9  -2  -6  437.06    8.10 
   9   2   6  424.96    7.80 
  -9   2  -6  423.86    8.20 
  -9   2  -6  430.96    8.30 
 -10  -2  -6    0.70    0.50 
 -10  -2  -6    0.20    0.50 
 -10   2  -6    0.50    0.50 
 -10   2  -6   -0.20    0.50 
 -11  -2  -6  370.36    7.40 
 -11  -2  -6  368.86    7.40 
 -11   2  -6  370.76    7.50 
 -11   2  -6  357.26    7.50 
 -12  -2  -6   19.70    1.50 
 -12  -2  -6   20.30    1.50 
 -12   2  -6   19.80    1.50 
 -12   2  -6   21.60    1.50 
 -13  -2  -6   18.70    1.50 
 -13  -2  -6   16.30    1.50 
 -13   2  -6   16.40    1.60 
 -13   2  -6   14.50    1.40 
 -14  -2  -6    0.20    0.70 
 -14   2  -6    0.70    0.70 
 -14   2  -6    1.20    0.70 
 -16  -3   6    9.00    1.40 
 -16   3   6    8.30    1.30 
 -15  -3   6   16.30    1.60 
  15   3  -6   14.30    1.50 
 -15   3   6   15.40    1.50 
 -14  -3   6   -0.20    0.60 
  14   3  -6    0.90    0.70 
 -14   3   6    1.00    0.70 
 -13  -3   6    6.20    1.00 
 -13   3   6    5.30    0.90 
  13   3  -6    3.90    0.80 
 -12  -3   6    0.10    0.60 
  12   3  -6   -0.50    0.50 
 -12   3   6    0.10    0.50 
 -11  -3   6   15.00    1.20 
 -11   3   6   16.60    1.20 
  11   3  -6   14.60    1.20 
  10  -3  -6  123.19    2.90 
 -10  -3   6  114.09    3.20 
 -10   3   6  122.29    3.20 
  10   3  -6  110.99    3.10 
 -10   3   6  120.29    2.70 
   9  -3  -6   82.69    2.20 
  -9  -3   6   79.79    2.50 
  -9   3   6   82.39    2.10 
   9   3  -6   78.79    2.50 
  -9   3   6   81.89    2.40 
  -9   3   6   84.09    2.20 
   8  -3  -6   29.00    1.20 
  -8  -3   6   24.90    1.30 
  -8   3   6   28.70    1.10 
  -8   3   6   26.40    1.30 
   8   3  -6   29.00    1.40 
  -8   3   6   28.60    1.20 
   7  -3  -6   34.30    1.20 
  -7  -3   6   33.60    1.40 
  -7  -3   6   33.20    1.00 
   7  -3  -6   34.80    1.30 
   7   3  -6   34.00    1.00 
   7   3  -6   32.30    1.50 
  -7   3   6   35.30    1.20 
  -7   3   6   31.80    1.30 
  -7   3   6   35.80    1.30 
   6  -3  -6    3.60    0.50 
   6  -3  -6    5.40    0.70 
  -6  -3   6    5.10    0.70 
   6   3  -6    4.10    0.60 
  -6   3   6    5.10    0.60 
  -6   3   6    4.90    0.60 
   6   3  -6    4.30    0.40 
  -6   3   6    4.00    0.50 
   5  -3  -6   72.39    1.80 
   5  -3  -6   66.99    2.00 
  -5  -3   6   68.89    2.00 
   5  -3  -6   67.79    1.80 
  -5   3   6   67.99    1.90 
  -5   3   6   67.69    1.80 
  -5   3   6   68.29    1.80 
   5   3  -6   64.09    2.00 
   5   3  -6   70.89    1.60 
  -4  -3   6  201.78    4.10 
   4  -3  -6  203.18    4.00 
   4  -3  -6  205.78    3.90 
   4   3  -6  204.38    3.80 
   4   3  -6  199.78    4.20 
  -4   3   6  197.48    3.90 
  -4   3   6  207.88    4.20 
  -4   3   6  203.28    4.00 
  -3  -3   6   26.00    1.10 
   3  -3  -6   26.50    0.90 
   3  -3  -6   24.60    1.00 
  -3   3   6   24.50    1.00 
  -3   3   6   25.80    1.10 
   3   3  -6   26.00    1.10 
  -3   3   6   27.20    0.90 
   3   3  -6   25.30    0.90 
   2  -3  -6  390.86    7.10 
   2  -3  -6  404.16    6.70 
  -2  -3   6  391.36    7.10 
  -2   3   6  388.86    7.20 
   2   3  -6  408.06    7.20 
   2   3  -6  395.66    6.90 
  -2   3   6  391.16    7.00 
  -1  -3   6   98.59    2.40 
   1  -3  -6  101.59    2.10 
   1  -3  -6  102.59    2.40 
   1   3  -6  100.99    2.40 
  -1   3   6  101.59    2.50 
   1   3  -6  103.79    2.30 
   0  -3  -6   17.50    0.70 
   0  -3   6   17.70    0.90 
   0  -3  -6   15.30    0.80 
   0   3  -6   15.90    0.80 
   0   3  -6   18.00    0.90 
   0   3   6   18.00    1.00 
  -1  -3  -6    7.00    0.70 
  -1  -3  -6    7.20    0.50 
   1  -3   6    6.90    0.60 
  -1   3  -6    6.70    0.60 
  -1   3  -6    6.80    0.70 
   1   3   6    6.70    0.70 
  -2  -3  -6  106.39    2.70 
  -2  -3  -6  119.79    2.40 
   2  -3   6  114.79    2.70 
  -2   3  -6  117.79    2.50 
  -2   3  -6  115.89    2.70 
   2   3   6  124.59    2.90 
  -2   3  -6  120.39    2.80 
  -3  -3  -6  129.89    2.70 
   3  -3   6  127.09    2.90 
  -3  -3  -6  127.69    3.00 
  -3   3  -6  129.29    2.60 
   3   3   6  127.89    3.00 
  -3   3  -6  133.59    3.00 
  -3   3  -6  124.29    3.00 
   4  -3   6  167.18    3.60 
  -4  -3  -6  168.48    3.40 
  -4  -3  -6  165.08    3.70 
   4   3   6  167.68    3.70 
  -4   3  -6  164.48    3.70 
  -4   3  -6  171.18    3.20 
  -4   3  -6  169.68    3.70 
   5  -3   6   41.00    1.50 
  -5  -3  -6   39.60    1.60 
  -5  -3  -6   42.60    1.40 
  -5   3  -6   42.70    1.60 
   5   3   6   42.30    1.60 
  -5   3  -6   40.10    1.50 
   6  -3   6  578.04   10.30 
  -6  -3  -6  589.54   10.10 
  -6  -3  -6  575.04   10.40 
  -6   3  -6  579.84   10.40 
   6   3   6  567.84   10.30 
  -6   3  -6  573.44   10.40 
   7  -3   6   44.10    1.70 
  -7  -3  -6   40.90    1.70 
  -7  -3  -6   41.90    1.50 
   7   3   6   44.00    1.70 
  -7   3  -6   40.50    1.70 
  -7   3  -6   39.60    1.70 
  -8  -3  -6    4.70    0.70 
  -8  -3  -6    5.00    0.80 
   8  -3   6    5.30    0.80 
   8   3   6    6.20    0.80 
  -8   3  -6    4.10    0.70 
  -8   3  -6    3.90    0.80 
  -9  -3  -6  218.38    4.80 
  -9  -3  -6  221.98    5.00 
   9  -3   6  221.38    5.00 
  -9   3  -6  218.58    5.00 
  -9   3  -6  215.68    4.90 
   9   3   6  220.48    4.70 
 -10  -3  -6    1.20    0.60 
 -10  -3  -6    0.40    0.60 
 -10   3  -6    0.70    0.60 
 -10   3  -6    0.60    0.50 
 -11  -3  -6   11.40    1.20 
 -11  -3  -6    8.80    1.00 
 -11   3  -6    6.30    1.00 
 -11   3  -6    9.90    1.20 
 -12  -3  -6    0.40    0.70 
 -12  -3  -6    0.00    0.60 
 -12   3  -6    0.20    0.60 
 -12   3  -6    0.70    0.60 
 -13  -3  -6    7.30    1.10 
 -13  -3  -6    6.60    1.10 
 -13   3  -6    7.40    1.20 
 -13   3  -6    6.00    1.00 
 -15  -4   6    8.10    1.30 
 -15   4   6   10.30    1.40 
  15   4  -6    8.80    1.30 
 -14  -4   6   17.50    1.70 
  14   4  -6   18.80    1.60 
 -14   4   6   16.90    1.60 
 -13  -4   6    0.90    0.70 
 -13   4   6    2.20    0.80 
  13   4  -6    1.90    0.80 
 -12  -4   6   55.69    2.40 
 -12   4   6   53.79    2.20 
  12   4  -6   57.19    2.40 
 -11  -4   6   25.30    1.60 
 -11   4   6   25.70    1.40 
  11   4  -6   25.00    1.60 
 -11   4   6   24.20    1.50 
  10  -4  -6   19.30    1.50 
 -10  -4   6   18.50    1.40 
 -10   4   6   18.70    1.30 
 -10   4   6   19.10    1.10 
  10   4  -6   20.80    1.40 
  -9  -4   6   85.99    2.80 
   9  -4  -6   89.19    2.50 
  -9   4   6   89.79    2.60 
  -9   4   6   92.29    2.40 
  -9   4   6   92.99    2.50 
   9   4  -6   93.89    2.90 
  -8  -4   6  337.57    7.00 
   8  -4  -6  349.37    6.60 
   8  -4  -6  354.36    6.80 
   8  -4  -6  358.66    6.80 
  -8   4   6  350.76    6.70 
  -8   4   6  348.57    6.80 
  -8   4   6  349.96    6.60 
   8   4  -6  348.67    7.10 
  -7  -4   6  186.08    4.40 
   7  -4  -6  194.48    4.10 
   7  -4  -6  192.88    4.20 
  -7  -4   6  198.28    3.80 
   7  -4  -6  198.38    4.30 
  -7   4   6  191.78    4.20 
  -7   4   6  190.08    4.10 
   7   4  -6  194.48    3.80 
   7   4  -6  200.08    4.50 
  -7   4   6  197.28    4.20 
   6  -4  -6    7.40    0.70 
   6  -4  -6    9.00    0.90 
   6  -4  -6    8.60    0.80 
  -6  -4   6   10.60    0.70 
  -6  -4   6    9.30    0.90 
   6   4  -6    8.90    0.70 
  -6   4   6    9.20    0.90 
  -6   4   6   10.20    0.80 
   6   4  -6    9.30    0.90 
  -6   4   6    9.40    0.80 
   5  -4  -6  177.78    3.80 
   5  -4  -6  181.68    3.70 
  -5  -4   6  176.88    4.00 
   5   4  -6  174.28    3.50 
  -5   4   6  172.38    3.70 
  -5   4   6  177.88    3.90 
   5   4  -6  175.18    4.10 
  -5   4   6  178.68    3.80 
  -4  -4   6  111.79    2.90 
   4  -4  -6  116.59    2.60 
   4  -4  -6  112.49    2.80 
   4   4  -6  116.69    3.00 
  -4   4   6  112.29    2.70 
   4   4  -6  115.39    2.60 
  -4   4   6  118.19    2.90 
  -4   4   6  118.79    2.70 
   3  -4  -6  115.09    2.80 
   3  -4  -6  120.49    2.60 
  -3  -4   6  115.59    2.90 
   3   4  -6  119.09    3.00 
  -3   4   6  117.89    2.90 
   3   4  -6  116.69    2.60 
  -3   4   6  118.99    2.80 
  -2  -4   6   53.49    1.70 
   2  -4  -6   53.69    1.50 
   2  -4  -6   49.70    1.70 
  -2   4   6   49.30    1.60 
   2   4  -6   52.09    1.80 
  -2   4   6   52.89    1.80 
   2   4  -6   53.09    1.60 
   1  -4  -6   11.00    0.90 
  -1  -4   6   11.10    0.80 
   1  -4  -6   10.10    0.70 
  -1   4   6   11.40    0.90 
  -1   4   6   10.70    1.00 
   1   4  -6   10.60    0.80 
   1   4  -6    9.40    0.70 
   0  -4  -6  223.58    4.20 
   0  -4   6  214.08    4.50 
   0  -4  -6  217.88    4.60 
   0   4   6  225.58    4.70 
   0   4  -6  222.78    4.50 
   0   4  -6  226.28    4.50 
   1  -4   6   24.70    1.20 
  -1  -4  -6   28.10    1.00 
  -1  -4  -6   27.50    1.30 
  -1   4  -6   26.90    1.10 
   1   4   6   26.20    1.30 
  -1   4  -6   28.70    1.20 
   2  -4   6    1.90    0.50 
  -2  -4  -6    1.50    0.50 
  -2  -4  -6    1.80    0.40 
   2   4   6    1.70    0.50 
  -2   4  -6    1.40    0.50 
  -2   4  -6    1.90    0.40 
   3  -4   6    7.00    0.80 
  -3  -4  -6    5.20    0.70 
  -3  -4  -6    6.80    0.60 
  -3   4  -6    4.70    0.70 
  -3   4  -6    6.60    0.80 
   3   4   6    6.40    0.80 
  -3   4  -6    6.10    0.60 
   4  -4   6  314.07    6.30 
  -4  -4  -6  335.07    6.00 
  -4  -4  -6  321.67    6.40 
   4   4   6  321.87    6.40 
  -4   4  -6  314.67    6.30 
  -4   4  -6  313.57    6.30 
  -4   4  -6  328.57    5.80 
   5  -4   6  115.99    3.10 
  -5  -4  -6  115.19    3.10 
  -5  -4  -6  118.09    2.80 
  -5   4  -6  118.19    3.10 
   5   4   6  119.49    3.10 
  -5   4  -6  114.49    3.10 
  -6  -4  -6  193.68    4.50 
  -6  -4  -6  198.48    4.20 
   6  -4   6  195.28    4.50 
  -6   4  -6  197.58    4.50 
   6   4   6  193.28    4.40 
  -6   4  -6  195.48    4.50 
   7  -4   6   12.60    1.10 
  -7  -4  -6   13.70    1.00 
  -7  -4  -6   14.30    1.20 
  -7   4  -6   16.00    1.20 
  -7   4  -6   13.80    1.20 
   7   4   6   14.70    1.20 
  -8  -4  -6    3.90    0.80 
  -8  -4  -6    3.70    0.70 
   8  -4   6    4.30    0.80 
   8   4   6    2.70    0.70 
  -8   4  -6    5.10    0.90 
  -8   4  -6    3.90    0.80 
   9  -4   6   49.99    2.20 
  -9  -4  -6   53.59    2.00 
  -9  -4  -6   52.39    2.10 
   9   4   6   51.49    2.10 
  -9   4  -6   56.59    2.20 
  -9   4  -6   48.40    2.20 
  10  -4   6   29.00    1.70 
 -10  -4  -6   28.10    1.60 
 -10  -4  -6   26.60    1.60 
  10   4   6   27.90    1.60 
 -10   4  -6   29.10    1.70 
 -10   4  -6   28.40    1.70 
  11  -4   6   17.10    1.50 
 -11  -4  -6   18.60    1.40 
 -11  -4  -6   19.20    1.50 
 -11   4  -6   16.00    1.50 
 -11   4  -6   20.00    1.50 
 -12  -4  -6   18.20    1.60 
  12  -4   6   19.10    1.70 
 -12   4  -6   21.10    1.70 
 -12   4  -6   19.80    1.60 
 -14  -5   6    3.70    1.10 
  14  -5  -6    3.50    0.90 
 -14   5   6    3.60    1.00 
  14   5  -6    4.80    1.10 
 -13  -5   6   54.89    2.60 
  13  -5  -6   50.49    2.40 
  13   5  -6   52.79    2.50 
 -13   5   6   53.59    2.50 
  12  -5  -6   -0.10    0.60 
 -12  -5   6    0.30    0.70 
 -12   5   6    0.10    0.60 
  12   5  -6   -0.50    0.70 
 -11  -5   6   15.60    1.50 
  11  -5  -6   18.00    1.40 
  11   5  -6   19.40    1.70 
 -11   5   6   14.10    1.20 
 -11   5   6   17.40    1.40 
  10  -5  -6    0.70    0.50 
 -10  -5   6    0.60    0.60 
  10   5  -6    0.30    0.60 
 -10   5   6    0.60    0.50 
 -10   5   6    0.80    0.60 
   9  -5  -6    1.80    0.60 
   9  -5  -6    1.70    0.60 
  -9  -5   6    1.10    0.70 
   9  -5  -6    1.40    0.60 
  -9   5   6    1.70    0.60 
  -9   5   6    1.70    0.60 
  -9   5   6    1.70    0.60 
   9   5  -6    2.20    0.80 
  -8  -5   6  103.09    3.10 
   8  -5  -6  104.29    2.80 
   8  -5  -6  101.69    2.90 
   8  -5  -6  101.19    2.90 
  -8   5   6  106.59    2.80 
  -8   5   6  100.89    2.80 
   8   5  -6   94.89    3.10 
  -8   5   6  104.29    2.90 
  -7  -5   6    3.60    0.60 
   7  -5  -6    3.30    0.70 
   7  -5  -6    2.90    0.70 
  -7  -5   6    3.40    0.70 
   7  -5  -6    2.10    0.60 
  -7   5   6    3.30    0.70 
  -7   5   6    3.30    0.70 
  -7   5   6    3.70    0.70 
   7   5  -6    3.40    0.60 
   7   5  -6    2.60    0.70 
  -6  -5   6   18.50    1.30 
   6  -5  -6   15.60    1.10 
   6  -5  -6   17.30    1.10 
  -6  -5   6   17.40    1.00 
  -6   5   6   15.60    1.10 
   6   5  -6   18.50    1.40 
   6   5  -6   17.00    1.00 
  -6   5   6   16.20    1.10 
  -6   5   6   16.00    1.10 
   5  -5  -6  144.79    3.50 
   5  -5  -6  144.59    3.30 
  -5  -5   6  142.89    3.60 
   5   5  -6  145.29    3.20 
  -5   5   6  150.18    3.50 
  -5   5   6  142.59    3.40 
  -5   5   6  141.29    3.50 
   5   5  -6  135.19    3.60 
   4  -5  -6   45.00    1.60 
   4  -5  -6   44.30    1.70 
  -4  -5   6   46.30    1.80 
  -4   5   6   48.60    1.80 
  -4   5   6   45.80    1.70 
   4   5  -6   47.40    1.90 
   4   5  -6   46.30    1.60 
   3  -5  -6  145.89    3.50 
   3  -5  -6  141.99    3.20 
  -3  -5   6  144.29    3.50 
  -3   5   6  133.99    3.50 
  -3   5   6  143.79    3.40 
   3   5  -6  141.89    3.20 
   3   5  -6  136.19    3.50 
   2  -5  -6    2.10    0.50 
  -2  -5   6    2.60    0.60 
   2  -5  -6    0.90    0.50 
   2   5  -6    1.70    0.60 
   2   5  -6    1.00    0.50 
  -2   5   6    1.70    0.60 
  -2   5   6    1.60    0.60 
   1  -5  -6    0.10    0.40 
   1  -5  -6    0.40    0.40 
  -1  -5   6    0.50    0.50 
   1   5  -6    0.30    0.40 
   1   5  -6    0.60    0.50 
  -1   5   6    0.30    0.40 
  -1   5   6    1.20    0.60 
   0  -5  -6   10.90    0.80 
   0  -5  -6    8.40    0.90 
   0  -5   6   10.80    1.00 
   0   5   6    7.80    0.90 
   0   5  -6    9.40    0.90 
   0   5  -6    8.40    0.90 
   0   5   6    8.70    1.00 
  -1  -5  -6  209.18    4.20 
  -1  -5  -6  189.88    4.50 
   1  -5   6  209.68    4.60 
  -1   5  -6  205.78    4.50 
  -1   5  -6  205.28    4.40 
   1   5   6  200.88    4.60 
  -2  -5  -6   60.89    2.20 
   2  -5   6   62.89    2.10 
  -2  -5  -6   61.29    1.90 
   2   5   6   62.49    2.20 
  -2   5  -6   63.29    1.90 
  -2   5  -6   58.89    2.10 
  -3  -5  -6   -0.20    0.40 
  -3  -5  -6   -0.10    0.50 
   3  -5   6    0.40    0.50 
  -3   5  -6    0.10    0.40 
   3   5   6    0.30    0.60 
  -3   5  -6    0.00    0.50 
   4  -5   6    0.20    0.50 
  -4  -5  -6    0.60    0.60 
  -4  -5  -6    1.30    0.50 
  -4   5  -6    0.80    0.60 
   4   5   6    0.20    0.50 
  -5  -5  -6    0.50    0.50 
  -5  -5  -6    0.10    0.40 
   5  -5   6    0.40    0.50 
  -5   5  -6    0.20    0.50 
   5   5   6   -0.10    0.50 
  -5   5  -6    0.20    0.50 
  -6  -5  -6    1.60    0.60 
  -6  -5  -6    1.60    0.60 
   6  -5   6    1.40    0.60 
   6   5   6    1.10    0.60 
  -6   5  -6    2.50    0.70 
  -6   5  -6    1.50    0.60 
   7  -5   6    5.20    0.90 
  -7  -5  -6    4.70    0.90 
  -7  -5  -6    6.50    0.90 
  -7   5  -6    5.50    0.90 
   7   5   6    5.20    0.90 
  -7   5  -6    5.80    0.90 
   8  -5   6   -0.10    0.60 
  -8  -5  -6    0.20    0.60 
  -8  -5  -6    0.30    0.60 
  -8   5  -6    0.20    0.60 
   8   5   6    0.10    0.60 
  -8   5  -6    0.40    0.60 
  -9  -5  -6    1.90    0.80 
  -9  -5  -6    2.90    0.80 
   9  -5   6    2.00    0.80 
  -9   5  -6    2.20    0.70 
  -9   5  -6    3.90    0.90 
   9   5   6    2.10    0.80 
 -10  -5  -6    5.10    1.00 
  10  -5   6    4.60    1.00 
 -10   5  -6    7.30    1.10 
  10   5   6    6.10    1.10 
 -10   5  -6    5.50    1.00 
 -11  -5  -6   16.60    1.60 
  11  -5   6   16.50    1.60 
 -11   5  -6   13.10    1.40 
 -11   5  -6   15.30    1.60 
  12  -6  -6   51.39    2.40 
 -12  -6   6   52.89    2.60 
  12   6  -6   49.20    2.50 
 -12   6   6   50.49    2.40 
  11  -6  -6    2.10    0.70 
  11  -6  -6    2.30    0.80 
 -11  -6   6    2.90    0.90 
 -11   6   6    1.80    0.70 
 -11   6   6    2.60    0.80 
  11   6  -6    2.30    1.00 
  10  -6  -6   12.30    1.30 
 -10  -6   6   14.90    1.50 
  10  -6  -6   13.30    1.30 
  10   6  -6   13.40    1.50 
 -10   6   6   14.00    1.40 
 -10   6   6   11.40    1.20 
   9  -6  -6   39.10    1.90 
   9  -6  -6   38.90    1.90 
  -9  -6   6   39.30    2.10 
  -9   6   6   44.90    2.10 
   9   6  -6   38.40    2.10 
  -9   6   6   40.30    1.90 
   8  -6  -6   -0.10    0.50 
   8  -6  -6    0.20    0.50 
  -8  -6   6    0.00    0.60 
   8  -6  -6    0.30    0.60 
   8   6  -6    0.00    0.70 
  -8   6   6    0.70    0.60 
  -8   6   6    0.40    0.50 
  -8   6   6   -0.10    0.60 
  -7  -6   6   13.30    1.30 
   7  -6  -6   17.10    1.30 
   7  -6  -6   16.20    1.20 
  -7   6   6   17.20    1.30 
   7   6  -6   16.40    1.50 
  -7   6   6   17.90    1.30 
  -7   6   6   16.30    1.30 
  -6  -6   6   46.10    1.80 
   6  -6  -6   45.50    2.00 
   6  -6  -6   47.20    1.90 
  -6  -6   6   43.00    2.00 
  -6   6   6   43.70    1.90 
   6   6  -6   44.30    1.70 
   6   6  -6   40.40    2.00 
  -6   6   6   45.70    1.90 
   5  -6  -6   15.10    1.10 
   5  -6  -6   12.80    1.20 
  -5  -6   6   14.30    1.10 
  -5  -6   6   16.70    1.30 
   5   6  -6   15.00    1.10 
  -5   6   6   14.50    1.20 
   5   6  -6   14.00    1.30 
  -5   6   6   16.60    1.30 
   4  -6  -6   18.00    1.20 
  -4  -6   6   16.40    1.30 
   4  -6  -6   17.80    1.30 
   4   6  -6   16.30    1.40 
  -4   6   6   18.30    1.30 
   4   6  -6   16.90    1.20 
  -4   6   6   15.40    1.20 
  -3  -6   6    5.20    0.90 
   3  -6  -6    6.20    0.80 
   3  -6  -6    3.60    0.80 
  -3   6   6    4.30    0.80 
   3   6  -6    6.40    0.80 
   3   6  -6    5.40    0.90 
  -3   6   6    6.20    0.90 
   2  -6  -6    6.60    0.90 
   2  -6  -6    8.70    0.90 
  -2  -6   6    7.70    1.00 
   2   6  -6    7.70    1.00 
   2   6  -6    9.50    1.00 
  -2   6   6    9.80    1.10 
  -2   6   6    7.30    1.00 
   1  -6  -6   11.90    1.20 
   1  -6  -6   15.50    1.10 
  -1  -6   6   13.00    1.20 
  -1   6   6   14.10    1.30 
  -1   6   6   14.20    1.20 
   1   6  -6   14.10    1.20 
   1   6  -6   15.10    1.10 
   0  -6   6   26.00    1.50 
   0  -6  -6   24.00    1.30 
   0  -6  -6   27.60    1.60 
   0   6   6   22.70    1.40 
   0   6  -6   22.10    1.40 
   0   6  -6   23.80    1.40 
   0   6   6   25.60    1.60 
  -1  -6  -6   59.79    2.20 
  -1  -6  -6   59.19    2.00 
   1  -6   6   58.09    2.20 
  -1   6  -6   61.09    2.20 
  -1   6  -6   55.99    2.00 
   1   6   6   60.69    2.40 
  -2  -6  -6   64.59    2.40 
   2  -6   6   58.69    2.30 
  -2  -6  -6   64.69    2.10 
  -2   6  -6   65.09    2.10 
   2   6   6   63.59    2.40 
  -2   6  -6   62.29    2.30 
  -3  -6  -6   55.19    2.00 
  -3  -6  -6   51.89    2.20 
   3  -6   6   51.49    2.10 
   3   6   6   53.59    2.20 
  -3   6  -6   55.09    2.10 
   4  -6   6    5.10    0.90 
  -4  -6  -6    5.40    0.80 
  -4  -6  -6    4.50    0.90 
   4   6   6    5.90    1.00 
  -4   6  -6    6.80    1.00 
   5  -6   6    4.00    0.80 
  -5  -6  -6    6.10    1.00 
  -5  -6  -6    3.70    0.80 
   5   6   6    6.20    1.00 
  -5   6  -6    6.00    0.90 
  -6  -6  -6   17.50    1.50 
   6  -6   6   15.10    1.40 
  -6  -6  -6   17.80    1.30 
  -6   6  -6   12.60    1.30 
   6   6   6   18.10    1.60 
  -7  -6  -6    0.90    0.70 
   7  -6   6    1.40    0.70 
  -7   6  -6    0.70    0.70 
  -7   6  -6    0.70    0.70 
   7   6   6    2.00    0.90 
   8  -6   6    1.60    0.80 
  -8  -6  -6    0.80    0.70 
  -8   6  -6    1.10    0.80 
   8   6   6    1.00    0.90 
  -8   6  -6    0.40    0.70 
  -9  -6  -6    2.50    0.90 
   9  -6   6    3.80    1.00 
  -9   6  -6    3.90    1.00 
   9   6   6    5.20    1.10 
  -9   6  -6    3.30    0.90 
  10  -7  -6    1.70    0.80 
  10  -7  -6    1.00    0.70 
 -10  -7   6    0.40    0.80 
 -10   7   6    1.00    0.80 
 -10   7   6    1.90    0.80 
  10   7  -6    0.70    0.90 
   9  -7  -6    4.30    1.00 
  -9  -7   6    4.40    1.10 
   9  -7  -6    2.90    0.80 
  -9   7   6    2.30    0.90 
  -9   7   6    3.30    0.90 
   9   7  -6    4.30    1.00 
   8  -7  -6   17.10    1.50 
   8  -7  -6   16.10    1.50 
  -8  -7   6   15.70    1.70 
   8   7  -6   12.00    1.40 
  -8   7   6   17.20    1.50 
   7  -7  -6    4.80    0.90 
   7  -7  -6    5.20    0.90 
  -7  -7   6    4.00    1.00 
  -7   7   6    4.00    0.90 
  -7   7   6    4.30    0.90 
   7   7  -6    2.90    1.00 
  -6  -7   6   -0.20    0.70 
   6  -7  -6    0.00    0.50 
   6  -7  -6   -0.10    0.60 
  -6  -7   6    0.70    0.60 
  -6   7   6   -0.20    0.60 
   6   7  -6    0.60    0.60 
  -6   7   6   -0.10    0.60 
   6   7  -6    0.40    0.80 
   5  -7  -6    2.60    0.70 
  -5  -7   6    1.70    0.70 
  -5  -7   6    2.60    0.80 
   5  -7  -6    2.20    0.80 
   5   7  -6    2.40    0.80 
  -5   7   6    2.30    0.80 
   5   7  -6    2.00    0.70 
  -5   7   6    1.80    0.70 
   4  -7  -6   13.00    1.40 
   4  -7  -6   13.70    1.20 
  -4  -7   6   10.20    1.20 
   4   7  -6   14.30    1.30 
  -4   7   6   13.30    1.30 
   4   7  -6   11.60    1.40 
  -4   7   6   16.10    1.50 
  -3  -7   6    0.20    0.70 
   3  -7  -6    0.60    0.60 
   3  -7  -6   -0.20    0.60 
  -3   7   6    0.60    0.70 
  -3   7   6    0.10    0.60 
   3   7  -6    1.00    0.70 
   3   7  -6   -0.10    0.50 
  -2  -7   6  305.87    6.80 
   2  -7  -6  309.07    6.70 
   2  -7  -6  310.77    6.40 
  -2   7   6  309.47    6.80 
   2   7  -6  303.77    6.70 
  -2   7   6  309.37    6.70 
   2   7  -6  303.57    6.50 
  -1  -7   6   -0.30    0.60 
   1  -7  -6    0.90    0.70 
   1  -7  -6   -0.10    0.50 
   1   7  -6    0.10    0.60 
   1   7  -6    0.50    0.60 
  -1   7   6   -0.30    0.60 
  -1   7   6   -0.30    0.50 
   0  -7  -6   53.99    2.10 
   0  -7   6   51.39    2.30 
   0  -7  -6   49.20    2.20 
   0   7   6   54.39    2.20 
   0   7  -6   51.19    2.20 
   0   7  -6   50.39    2.10 
   0   7   6   44.80    2.20 
  -1  -7  -6   30.80    1.60 
  -1  -7  -6   28.20    1.70 
   1  -7   6   28.90    1.80 
  -1   7  -6   27.40    1.60 
  -1   7  -6   33.10    1.70 
   1   7   6   28.20    1.80 
   2  -7   6   26.70    1.70 
  -2  -7  -6   28.60    1.80 
  -2  -7  -6   27.10    1.50 
   2   7   6   25.70    1.70 
  -2   7  -6   29.00    1.70 
  -3  -7  -6    0.40    0.60 
  -3  -7  -6    1.80    0.80 
   3  -7   6    0.40    0.60 
  -3   7  -6    0.80    0.70 
   3   7   6    1.00    0.80 
   4  -7   6    0.60    0.70 
  -4  -7  -6    0.50    0.70 
  -4   7  -6    2.00    0.80 
   4   7   6    0.80    0.80 
   5  -7   6   -0.10    0.70 
  -5  -7  -6    0.30    0.70 
  -5   7  -6   -0.10    0.70 
   5   7   6   -0.30    0.70 
  -6  -7  -6   29.90    2.00 
   6  -7   6   28.80    2.00 
  -6   7  -6   31.40    1.90 
   6   7   6   26.10    2.00 
  -7  -7  -6    7.20    1.20 
   7  -7   6    7.50    1.20 
   7   7   6    7.10    1.30 
  -7   7  -6    5.90    1.10 
  -6   8   6    2.70    0.90 
   6   8  -6    2.10    0.90 
   5  -8  -6   15.30    1.50 
  -5  -8   6   13.50    1.40 
   5  -8  -6   14.00    1.50 
  -5  -8   6   13.80    1.60 
  -5   8   6   13.20    1.50 
   5   8  -6   16.60    1.70 
   5   8  -6   11.80    1.30 
  -5   8   6   12.30    1.40 
  -4  -8   6    2.00    0.80 
   4  -8  -6    0.40    0.80 
  -4  -8   6    1.00    0.80 
   4  -8  -6    1.90    0.70 
  -4   8   6    1.20    0.80 
  -4   8   6    1.30    0.80 
   4   8  -6    0.20    0.70 
   4   8  -6    1.80    0.90 
   3  -8  -6   19.50    1.80 
   3  -8  -6   17.90    1.50 
  -3  -8   6   15.20    1.50 
  -3  -8   6   19.10    1.60 
   3   8  -6   21.90    1.90 
  -3   8   6   17.60    1.70 
  -3   8   6   23.00    1.90 
   3   8  -6   18.10    1.50 
  -2  -8   6   15.20    1.60 
   2  -8  -6   17.20    1.50 
   2  -8  -6   17.00    1.60 
  -2   8   6   13.60    1.50 
  -2   8   6   16.60    1.70 
   2   8  -6   15.60    1.50 
   2   8  -6   15.10    1.60 
   1  -8  -6   12.30    1.40 
  -1  -8   6   11.70    1.40 
   1   8  -6   15.90    1.60 
  -1   8   6   12.60    1.50 
   1   8  -6   12.20    1.30 
  -1   8   6   10.90    1.40 
   0  -8   6   21.10    1.90 
   0  -8  -6   22.40    1.80 
   0   8  -6   20.00    1.70 
   0   8  -6   20.40    1.60 
   0   8   6   22.20    1.70 
   0   8   6   22.00    1.80 
  -1  -8  -6   37.30    2.20 
   1  -8   6   38.80    2.30 
  -1   8  -6   41.60    2.10 
   1   8   6   44.20    2.40 
   2  -8   6    2.70    1.00 
  -2  -8  -6    3.30    1.00 
   2   8   6    2.50    1.00 
  -2   8  -6    2.50    0.90 
   3  -8   6   54.59    2.60 
  -3  -8  -6   50.49    2.50 
   3   8   6   47.40    2.60 
  -3   8  -6   49.80    2.40 
 -17   0   7   -0.30    0.70 
 -16   0   7    0.90    0.70 
 -15   0   7    0.10    0.60 
 -14   0   7   -0.20    0.50 
  13   0  -7    0.10    0.50 
 -13   0   7   -0.10    0.50 
  12   0  -7   -0.20    0.40 
 -12   0   7    0.10    0.50 
  11   0  -7    0.40    0.40 
 -11   0   7   -0.10    0.40 
 -10   0   7   -0.10    0.40 
  10   0  -7    0.00    0.40 
   9   0  -7    0.10    0.40 
  -9   0   7   -0.10    0.30 
   8   0  -7    0.00    0.30 
  -8   0   7   -0.20    0.30 
  -7   0   7    0.00    0.30 
   7   0  -7   -0.10    0.30 
   6   0  -7   -0.20    0.30 
  -6   0   7    0.10    0.20 
   6   0  -7    0.00    0.10 
   5   0  -7    0.10    0.10 
  -5   0   7    0.20    0.20 
   5   0  -7    0.10    0.30 
   4   0  -7    0.10    0.30 
   4   0  -7    0.10    0.20 
  -4   0   7    0.00    0.20 
   3   0  -7    0.00    0.30 
  -3   0   7    0.10    0.20 
   3   0  -7    0.10    0.20 
   2   0  -7   -0.20    0.20 
   2   0  -7    0.00    0.30 
  -2   0   7    0.10    0.10 
   1   0  -7    0.20    0.30 
  -1   0   7    0.00    0.10 
   1   0  -7    0.10    0.20 
   0   0  -7    0.40    0.30 
   0   0   7    0.00    0.30 
   0   0  -7    0.00    0.20 
   0   0   7    0.10    0.10 
   1   0   7    0.20    0.10 
  -1   0  -7    0.30    0.30 
  -1   0  -7    0.00    0.10 
  -1   0  -7    0.00    0.20 
   1   0   7   -0.40    0.20 
  -2   0  -7   -0.10    0.10 
  -2   0  -7    0.00    0.30 
   2   0   7    0.30    0.20 
  -2   0  -7   -0.10    0.20 
   3   0   7    0.10    0.20 
  -3   0  -7    0.00    0.20 
  -3   0  -7   -0.40    0.30 
  -3   0  -7   -0.10    0.20 
  -4   0  -7   -0.30    0.30 
   4   0   7    0.00    0.20 
  -4   0  -7    0.10    0.20 
  -4   0  -7   -0.10    0.20 
  -5   0  -7    0.00    0.20 
  -5   0  -7    0.00    0.30 
   5   0   7   -0.10    0.20 
  -5   0  -7   -0.10    0.20 
  -6   0  -7    0.10    0.20 
   6   0   7   -0.20    0.20 
  -6   0  -7    0.20    0.30 
  -6   0  -7   -0.50    0.30 
  -7   0  -7    0.00    0.40 
  -7   0  -7   -0.10    0.30 
  -8   0  -7    0.20    0.40 
  -8   0  -7   -0.10    0.40 
  -9   0  -7    0.30    0.40 
  -9   0  -7    0.10    0.50 
 -10   0  -7    0.00    0.50 
 -10   0  -7    1.00    0.60 
 -11   0  -7    0.20    0.50 
 -11   0  -7    0.30    0.60 
 -12   0  -7    0.00    0.60 
 -12   0  -7   -0.30    0.50 
 -13   0  -7    0.20    0.60 
 -13   0  -7   -0.30    0.60 
 -14   0  -7    0.20    0.70 
 -14   0  -7    0.10    0.70 
 -17  -1   7    4.00    1.00 
 -17   1   7    4.90    1.10 
 -16  -1   7    6.40    1.10 
 -16   1   7    9.80    1.30 
 -15  -1   7    0.50    0.70 
 -15   1   7    1.20    0.70 
 -14  -1   7   41.90    2.10 
 -14   1   7   42.40    2.00 
  14   1  -7   39.70    1.80 
 -13  -1   7    0.80    0.60 
  13   1  -7    1.90    0.60 
 -13   1   7    0.80    0.60 
  12  -1  -7    0.30    0.40 
 -12  -1   7   -0.20    0.50 
  12   1  -7    0.10    0.50 
 -12   1   7   -0.30    0.40 
 -11  -1   7   24.20    1.40 
  11  -1  -7   23.00    1.20 
  11   1  -7   22.20    1.30 
 -11   1   7   20.90    1.30 
  10  -1  -7  141.09    3.20 
 -10  -1   7  135.79    3.40 
  10   1  -7  139.69    3.30 
 -10   1   7  133.29    3.30 
  -9  -1   7   65.29    2.00 
   9  -1  -7   66.49    1.90 
  -9   1   7   63.69    1.90 
   9   1  -7   63.09    2.00 
  -8  -1   7  180.68    3.90 
   8  -1  -7  186.18    3.90 
   8  -1  -7  190.38    3.30 
   8   1  -7  191.08    4.10 
  -8   1   7  187.28    3.90 
   7  -1  -7   43.60    1.00 
  -7  -1   7   40.70    1.40 
   7  -1  -7   42.20    1.50 
  -7   1   7   43.40    1.40 
   7   1  -7   41.30    1.50 
   6  -1  -7  113.89    2.20 
  -6  -1   7  111.79    2.50 
   6  -1  -7  107.39    2.60 
  -6   1   7  112.39    2.40 
   6   1  -7  117.49    2.70 
   5  -1  -7   11.80    0.80 
   5  -1  -7   10.00    0.50 
  -5  -1   7   10.30    0.60 
  -5   1   7   10.70    0.60 
   5   1  -7    9.80    0.40 
   5   1  -7   12.40    0.80 
   4  -1  -7   56.49    1.30 
  -4  -1   7   56.59    1.40 
   4  -1  -7   59.69    1.70 
  -4   1   7   58.29    1.30 
   4   1  -7   51.79    1.60 
   4   1  -7   57.19    1.20 
  -4   1   7   55.89    1.60 
   3  -1  -7   47.50    1.20 
  -3  -1   7   46.80    1.20 
   3  -1  -7   47.90    1.50 
  -3   1   7   48.40    1.00 
  -3   1   7   47.40    1.50 
   3   1  -7   47.10    1.10 
   2  -1  -7   10.20    0.60 
   2  -1  -7    9.60    0.70 
  -2  -1   7    9.20    0.50 
  -2   1   7   10.00    0.70 
   2   1  -7   10.60    0.60 
   2   1  -7    8.90    0.60 
   1  -1  -7   11.80    0.70 
  -1  -1   7   12.00    0.50 
   1  -1  -7   10.70    0.70 
  -1   1   7   10.40    0.70 
   1   1  -7   11.10    0.60 
   1   1  -7   10.30    0.70 
   0  -1  -7    0.60    0.30 
   0  -1  -7    0.90    0.30 
   0  -1   7    0.50    0.20 
   0   1   7    0.70    0.30 
   0   1  -7    0.30    0.30 
   0   1  -7    1.10    0.30 
   1  -1   7   33.70    0.90 
  -1  -1  -7   33.80    1.20 
  -1  -1  -7   35.30    1.20 
   1   1   7   35.50    1.20 
  -1   1  -7   36.00    1.10 
  -1   1  -7   34.80    1.00 
  -1   1  -7   33.70    1.20 
  -2  -1  -7  194.68    3.90 
  -2  -1  -7  197.28    3.30 
   2  -1   7  190.88    3.60 
  -2  -1  -7  191.88    3.90 
  -2   1  -7  192.38    3.90 
   2   1   7  193.88    3.80 
  -2   1  -7  194.78    3.70 
  -2   1  -7  196.48    3.60 
   3  -1   7 1239.48   20.20 
  -3  -1  -7 1249.88   20.00 
  -3  -1  -7 1238.78   20.60 
  -3   1  -7 1258.77   20.20 
  -3   1  -7 1251.47   20.50 
  -3   1  -7 1259.47   20.20 
   3   1   7 1257.17   20.40 
  -4  -1  -7   23.50    0.80 
  -4  -1  -7   22.90    1.10 
  -4   1  -7   19.00    1.00 
  -4   1  -7   20.00    0.90 
   4   1   7   22.30    0.90 
  -4   1  -7   21.90    0.80 
  -5  -1  -7   70.79    2.10 
  -5  -1  -7   69.19    1.70 
  -5   1  -7   67.89    2.00 
  -5   1  -7   69.29    1.60 
  -5   1  -7   69.69    1.80 
   5   1   7   70.99    1.80 
  -6  -1  -7   30.70    1.40 
  -6  -1  -7   31.50    1.20 
   6   1   7   34.20    1.20 
  -6   1  -7   33.80    1.30 
  -6   1  -7   35.40    1.40 
  -7  -1  -7   12.70    1.00 
  -7  -1  -7   11.50    0.80 
  -7   1  -7   11.40    1.00 
  -7   1  -7   13.60    0.90 
   7   1   7   13.40    0.80 
  -8  -1  -7  137.09    3.50 
  -8  -1  -7  144.49    3.30 
  -8   1  -7  139.99    3.50 
  -8   1  -7  140.49    3.40 
  -9  -1  -7    0.10    0.50 
  -9  -1  -7   -0.20    0.40 
  -9   1  -7   -0.10    0.50 
  -9   1  -7    0.20    0.40 
 -10  -1  -7  225.18    5.10 
 -10  -1  -7  224.28    4.90 
 -10   1  -7  223.28    5.00 
 -10   1  -7  225.28    5.10 
 -11  -1  -7   49.80    2.10 
 -11  -1  -7   54.29    2.10 
 -11   1  -7   51.09    2.10 
 -11   1  -7   49.70    2.00 
 -12  -1  -7    2.50    0.80 
 -12  -1  -7    2.00    0.70 
 -12   1  -7    1.80    0.70 
 -12   1  -7    2.10    0.70 
 -13  -1  -7   16.10    1.50 
 -13  -1  -7   20.30    1.60 
 -13   1  -7   19.90    1.60 
 -13   1  -7   18.50    1.50 
 -14  -1  -7   57.69    2.40 
 -14  -1  -7   52.99    2.40 
 -14   1  -7   57.99    2.50 
 -14   1  -7   52.29    2.40 
 -17  -2   7    0.00    0.80 
 -17   2   7    0.50    0.80 
 -16  -2   7   21.90    1.80 
 -16   2   7   18.70    1.70 
 -15  -2   7   15.90    1.60 
 -15   2   7   17.50    1.60 
 -14  -2   7   10.80    1.20 
  14   2  -7   13.20    1.30 
 -14   2   7   11.10    1.20 
 -13  -2   7   14.60    1.30 
  13   2  -7   18.60    1.30 
 -13   2   7   17.30    1.40 
 -12  -2   7   49.60    2.10 
  12  -2  -7   49.40    2.00 
  12   2  -7   51.19    2.00 
 -12   2   7   46.20    2.00 
 -11  -2   7   14.20    1.20 
  11  -2  -7   12.70    1.00 
 -11   2   7   15.40    1.10 
  11   2  -7   15.00    1.20 
 -10  -2   7   37.90    1.60 
  10  -2  -7   38.10    1.50 
  10   2  -7   33.70    1.60 
 -10   2   7   41.00    1.60 
   9  -2  -7   50.89    1.30 
   9  -2  -7   48.00    1.70 
  -9  -2   7   50.79    1.80 
  -9   2   7   52.39    1.30 
  -9   2   7   49.99    1.70 
   9   2  -7   50.39    1.80 
   8  -2  -7   18.20    1.00 
  -8  -2   7   18.90    1.10 
   8  -2  -7   19.10    0.80 
  -8   2   7   16.70    0.90 
   8   2  -7   17.80    1.10 
  -8   2   7   19.70    0.80 
   7  -2  -7    0.00    0.30 
   7  -2  -7   -0.10    0.20 
  -7  -2   7    0.80    0.40 
  -7  -2   7    0.10    0.10 
  -7   2   7    0.20    0.30 
   7   2  -7    0.00    0.10 
  -7   2   7    0.30    0.20 
  -7   2   7    0.00    0.30 
   7   2  -7    0.10    0.40 
   6  -2  -7   31.50    1.00 
   6  -2  -7   29.30    1.20 
  -6  -2   7   29.00    1.20 
  -6   2   7   31.90    1.00 
  -6   2   7   30.80    1.10 
   6   2  -7   28.60    1.30 
   6   2  -7   30.60    0.80 
  -6   2   7   27.60    1.20 
   5  -2  -7   14.60    0.70 
  -5  -2   7   14.90    0.80 
   5  -2  -7   13.10    0.80 
   5   2  -7   15.20    0.60 
  -5   2   7   14.70    0.90 
   5   2  -7   15.10    0.90 
  -5   2   7   14.70    0.70 
  -5   2   7   15.50    0.70 
   4  -2  -7  100.89    2.50 
   4  -2  -7  104.79    2.30 
  -4  -2   7  108.09    2.40 
   4   2  -7   99.69    2.50 
  -4   2   7  103.09    2.50 
   4   2  -7  103.89    2.10 
  -4   2   7  105.99    2.10 
   3  -2  -7  120.79    2.30 
  -3  -2   7  121.29    2.60 
   3  -2  -7  121.89    2.80 
   3  -2  -7  118.19    2.50 
   3   2  -7  117.79    2.40 
   3   2  -7  118.89    2.80 
  -3   2   7  120.79    2.30 
  -3   2   7  119.19    2.80 
   2  -2  -7   19.40    1.00 
   2  -2  -7   18.40    0.50 
   2  -2  -7   19.00    0.90 
  -2  -2   7   17.80    0.80 
   2   2  -7   17.20    0.70 
  -2   2   7   19.40    1.00 
   2   2  -7   19.80    1.00 
   1  -2  -7  499.45    8.60 
  -1  -2   7  493.75    8.40 
   1  -2  -7  503.95    8.00 
  -1   2   7  491.25    8.70 
   1   2  -7  500.15    8.50 
   1   2  -7  496.25    8.70 
   0  -2  -7  280.47    5.30 
   0  -2  -7  285.47    4.60 
   0  -2   7  278.97    5.00 
   0   2  -7  282.27    5.20 
   0   2  -7  278.27    5.20 
   0   2   7  280.57    5.30 
  -1  -2  -7    2.70    0.50 
   1  -2   7    2.40    0.40 
  -1  -2  -7    2.70    0.30 
  -1   2  -7    2.90    0.40 
   1   2   7    2.40    0.40 
  -1   2  -7    2.50    0.40 
  -2  -2  -7    6.20    0.60 
   2  -2   7    5.00    0.50 
  -2  -2  -7    4.90    0.40 
   2   2   7    5.80    0.60 
  -2   2  -7    5.20    0.50 
  -2   2  -7    4.70    0.50 
  -2   2  -7    5.00    0.60 
  -3  -2  -7  177.38    3.80 
  -3  -2  -7  182.68    3.30 
   3  -2   7  173.68    3.50 
  -3   2  -7  180.48    3.60 
  -3   2  -7  179.18    3.40 
  -3   2  -7  174.68    3.80 
   3   2   7  175.08    3.70 
   4  -2   7    2.10    0.40 
  -4  -2  -7    1.70    0.30 
  -4  -2  -7    2.10    0.50 
  -4   2  -7    1.90    0.40 
   4   2   7    1.40    0.40 
  -4   2  -7    1.50    0.40 
  -4   2  -7    1.50    0.30 
  -5  -2  -7   13.20    1.00 
  -5  -2  -7   14.90    0.80 
   5  -2   7   14.70    0.90 
  -5   2  -7   14.70    0.60 
  -5   2  -7   14.50    0.90 
   5   2   7   15.30    0.90 
  -5   2  -7   16.10    1.00 
   6  -2   7    3.00    0.50 
  -6  -2  -7    2.80    0.50 
  -6  -2  -7    3.40    0.70 
   6   2   7    2.20    0.50 
  -6   2  -7    4.00    0.60 
  -6   2  -7    3.90    0.60 
  -7  -2  -7   12.00    1.00 
  -7  -2  -7   15.50    0.90 
  -7   2  -7   14.30    1.10 
  -7   2  -7   15.60    1.00 
   7   2   7   15.80    1.00 
  -8  -2  -7  146.39    3.70 
  -8  -2  -7  155.48    3.50 
   8   2   7  149.88    3.40 
  -8   2  -7  144.79    3.60 
  -8   2  -7  151.78    3.70 
  -9  -2  -7   23.10    1.40 
  -9  -2  -7   23.70    1.30 
  -9   2  -7   23.30    1.40 
  -9   2  -7   21.40    1.40 
 -10  -2  -7   25.10    1.50 
 -10  -2  -7   21.40    1.30 
 -10   2  -7   21.00    1.40 
 -10   2  -7   23.70    1.50 
 -11  -2  -7   68.19    2.40 
 -11  -2  -7   66.69    2.50 
 -11   2  -7   67.29    2.50 
 -11   2  -7   73.99    2.60 
 -12  -2  -7   -0.60    0.50 
 -12  -2  -7    0.50    0.70 
 -12   2  -7    0.10    0.60 
 -12   2  -7   -0.30    0.60 
 -13  -2  -7   22.60    1.70 
 -13   2  -7   22.50    1.70 
 -13   2  -7   21.20    1.60 
 -16  -3   7    5.40    1.10 
 -16   3   7    4.70    1.10 
 -15  -3   7    2.80    0.90 
  15   3  -7    4.80    1.00 
 -15   3   7    3.00    0.90 
 -14  -3   7    2.00    0.80 
  14   3  -7    3.40    0.90 
 -14   3   7    2.20    0.80 
 -13  -3   7   10.30    1.30 
 -13   3   7    9.90    1.10 
  13   3  -7    9.50    1.10 
 -12  -3   7   23.50    1.50 
 -12   3   7   23.60    1.50 
  12   3  -7   22.50    1.50 
  11  -3  -7  119.49    3.00 
 -11  -3   7  116.19    3.30 
 -11   3   7  117.79    3.20 
  11   3  -7  115.19    3.30 
 -10  -3   7  143.89    3.70 
  10  -3  -7  149.59    3.50 
  10  -3  -7  147.49    3.20 
 -10   3   7  148.29    3.60 
 -10   3   7  143.39    3.10 
  10   3  -7  150.98    3.80 
  -9  -3   7    0.50    0.50 
   9  -3  -7    0.60    0.40 
   9  -3  -7    0.70    0.40 
   9   3  -7    1.70    0.60 
  -9   3   7    0.90    0.40 
  -9   3   7    0.30    0.40 
  -9   3   7    0.90    0.40 
  -8  -3   7    5.00    0.70 
   8  -3  -7    5.20    0.70 
   8  -3  -7    5.50    0.60 
  -8   3   7    4.50    0.60 
  -8   3   7    5.00    0.70 
   8   3  -7    4.80    0.70 
  -8   3   7    5.60    0.60 
  -7  -3   7    0.60    0.30 
  -7  -3   7    0.50    0.40 
   7  -3  -7    0.90    0.40 
   7  -3  -7    0.90    0.40 
   7   3  -7    0.50    0.20 
  -7   3   7    0.40    0.30 
  -7   3   7    0.90    0.40 
  -7   3   7    0.70    0.30 
   7   3  -7    0.60    0.50 
   6  -3  -7   48.60    1.50 
   6  -3  -7   48.40    1.70 
  -6  -3   7   49.40    1.70 
  -6   3   7   48.10    1.50 
  -6   3   7   46.80    1.40 
  -6   3   7   50.69    1.70 
   6   3  -7   49.60    1.20 
   6   3  -7   49.40    1.80 
   5  -3  -7  268.87    5.30 
  -5  -3   7  260.37    5.20 
   5  -3  -7  266.57    4.90 
   5  -3  -7  263.27    5.00 
   5   3  -7  259.97    4.70 
  -5   3   7  258.57    4.90 
  -5   3   7  262.67    5.20 
  -5   3   7  254.97    4.90 
   5   3  -7  261.97    5.30 
   4  -3  -7  167.78    3.50 
   4  -3  -7  175.68    3.80 
  -4  -3   7  169.28    3.60 
   4  -3  -7  177.78    3.30 
  -4   3   7  167.88    3.50 
   4   3  -7  175.78    3.30 
   4   3  -7  166.58    3.80 
  -4   3   7  175.78    3.80 
  -4   3   7  170.58    3.30 
   3  -3  -7   18.50    0.90 
  -3  -3   7   20.00    1.00 
   3  -3  -7   20.60    0.80 
   3   3  -7   19.70    0.80 
  -3   3   7   19.50    0.90 
   3   3  -7   19.10    1.10 
  -3   3   7   19.40    0.80 
  -3   3   7   19.50    1.00 
   2  -3  -7  294.67    5.60 
   2  -3  -7  308.07    5.20 
  -2  -3   7  295.37    5.60 
   2   3  -7  306.87    5.80 
   2   3  -7  299.67    5.50 
  -2   3   7  295.97    5.80 
   1  -3  -7    4.10    0.40 
   1  -3  -7    4.40    0.60 
  -1  -3   7    4.20    0.50 
   1   3  -7    4.20    0.50 
   1   3  -7    3.60    0.50 
  -1   3   7    5.90    0.70 
   0  -3  -7   49.40    1.60 
   0  -3   7   46.50    1.50 
   0  -3  -7   50.59    1.20 
   0   3  -7   47.30    1.50 
   0   3  -7   50.49    1.50 
   0   3   7   48.10    1.60 
  -1  -3  -7   35.70    1.40 
   1  -3   7   34.30    1.30 
  -1  -3  -7   36.50    1.00 
   1   3   7   33.90    1.40 
  -1   3  -7   34.90    1.20 
  -1   3  -7   35.40    1.30 
  -2  -3  -7    0.50    0.40 
   2  -3   7    0.20    0.30 
  -2  -3  -7    0.50    0.20 
  -2   3  -7    0.00    0.30 
  -2   3  -7    0.20    0.30 
   2   3   7    0.10    0.40 
  -3  -3  -7  581.44   10.40 
  -3  -3  -7  594.84    9.80 
   3  -3   7  581.24   10.20 
  -3   3  -7  576.34   10.30 
   3   3   7  589.94   10.40 
  -3   3  -7  580.34   10.20 
  -3   3  -7  592.14    9.90 
  -4  -3  -7   15.00    1.00 
   4  -3   7   16.00    1.00 
  -4  -3  -7   15.50    0.80 
  -4   3  -7   13.40    1.00 
  -4   3  -7   16.80    0.80 
   4   3   7   15.00    1.00 
  -4   3  -7   14.80    0.90 
  -5  -3  -7  595.64   10.80 
  -5  -3  -7  619.94   10.30 
   5  -3   7  600.84   10.60 
  -5   3  -7  602.94   10.80 
  -5   3  -7  595.04   10.70 
   5   3   7  598.04   10.70 
  -6  -3  -7   29.30    1.20 
   6  -3   7   25.60    1.30 
  -6  -3  -7   27.60    1.40 
  -6   3  -7   27.50    1.40 
  -6   3  -7   27.90    1.40 
   6   3   7   27.90    1.30 
  -7  -3  -7   13.60    0.90 
  -7  -3  -7   16.20    1.20 
   7  -3   7   16.90    1.10 
  -7   3  -7   14.60    1.10 
   7   3   7   13.80    1.10 
  -7   3  -7   14.60    1.10 
  -8  -3  -7   30.60    1.60 
  -8  -3  -7   37.50    1.50 
   8  -3   7   34.70    1.60 
   8   3   7   33.80    1.60 
  -8   3  -7   34.90    1.60 
  -8   3  -7   36.70    1.70 
  -9  -3  -7    0.30    0.60 
   9  -3   7    0.50    0.60 
  -9  -3  -7    0.80    0.50 
   9   3   7    1.00    0.60 
  -9   3  -7   -0.30    0.50 
  -9   3  -7    0.70    0.60 
  10  -3   7  114.39    3.40 
 -10  -3  -7  124.69    3.30 
 -10  -3  -7  115.29    3.40 
 -10   3  -7  113.49    3.40 
 -10   3  -7  119.29    3.40 
 -11  -3  -7   29.00    1.80 
  11  -3   7   31.30    1.80 
 -11   3  -7   31.80    1.80 
 -11   3  -7   27.30    1.70 
 -12  -3  -7   29.80    1.90 
 -12   3  -7   29.60    1.80 
 -12   3  -7   30.60    1.90 
 -13  -3  -7    5.00    1.00 
 -13   3  -7    5.30    1.00 
 -13   3  -7    5.50    1.10 
 -15  -4   7   25.80    1.90 
  15   4  -7   23.70    1.80 
 -15   4   7   23.00    1.80 
 -14  -4   7   19.60    1.80 
  14   4  -7   18.10    1.70 
 -14   4   7   15.70    1.50 
 -13  -4   7    3.10    0.90 
 -13   4   7    2.80    0.80 
  13   4  -7    3.30    0.90 
 -12  -4   7   -0.30    0.60 
 -12   4   7    0.40    0.60 
  12   4  -7   -0.60    0.60 
 -11  -4   7   17.50    1.40 
 -11   4   7   19.80    1.40 
  11   4  -7   20.50    1.50 
 -10  -4   7   44.00    2.00 
  10  -4  -7   46.50    1.80 
  10  -4  -7   43.00    1.60 
 -10   4   7   48.30    1.80 
 -10   4   7   41.80    1.60 
  10   4  -7   45.30    2.00 
 -10   4   7   46.20    1.90 
   9  -4  -7    0.30    0.40 
   9  -4  -7    1.80    0.60 
  -9  -4   7    0.50    0.60 
  -9   4   7    0.80    0.40 
  -9   4   7    1.30    0.50 
   9   4  -7    0.90    0.60 
  -9   4   7    0.60    0.50 
   8  -4  -7    0.00    0.40 
  -8  -4   7   -0.10    0.50 
   8  -4  -7    0.30    0.40 
   8  -4  -7   -0.40    0.40 
   8   4  -7    0.30    0.60 
  -8   4   7    0.40    0.40 
  -8   4   7    0.30    0.40 
  -8   4   7    0.30    0.40 
   7  -4  -7    0.50    0.50 
  -7  -4   7    0.40    0.50 
   7  -4  -7    1.00    0.50 
  -7  -4   7    0.40    0.30 
   7  -4  -7    0.20    0.30 
  -7   4   7    0.10    0.40 
   7   4  -7   -0.30    0.50 
  -7   4   7    0.40    0.40 
  -7   4   7    0.40    0.40 
   7   4  -7    0.30    0.30 
  -6  -4   7   61.79    2.10 
   6  -4  -7   65.39    1.90 
   6  -4  -7   63.39    1.90 
   6  -4  -7   64.09    2.10 
  -6   4   7   62.49    1.90 
  -6   4   7   63.69    2.00 
   6   4  -7   66.49    2.20 
  -6   4   7   64.89    1.90 
   6   4  -7   63.79    1.70 
  -5  -4   7  383.86    7.30 
   5  -4  -7  391.36    7.00 
   5  -4  -7  385.66    7.20 
  -5   4   7  371.46    7.10 
   5   4  -7  387.16    7.50 
   5   4  -7  389.46    6.90 
  -5   4   7  385.56    7.30 
  -5   4   7  387.56    7.00 
   4  -4  -7   76.79    1.90 
   4  -4  -7   74.59    2.10 
  -4  -4   7   74.79    2.20 
  -4   4   7   73.89    2.10 
   4   4  -7   73.59    1.90 
  -4   4   7   74.79    2.00 
   4   4  -7   74.09    2.30 
  -4   4   7   72.29    2.20 
  -3  -4   7    6.90    0.80 
   3  -4  -7    8.60    0.70 
   3  -4  -7    7.20    0.80 
  -3   4   7    7.30    0.80 
   3   4  -7    7.20    0.70 
  -3   4   7    9.90    0.90 
   3   4  -7    8.40    0.90 
  -2  -4   7   71.59    2.10 
   2  -4  -7   69.79    2.10 
   2  -4  -7   69.59    1.70 
   2   4  -7   68.79    2.10 
  -2   4   7   68.59    2.20 
  -2   4   7   66.09    2.00 
   2   4  -7   68.99    1.90 
  -1  -4   7    1.50    0.50 
   1  -4  -7    1.90    0.50 
   1  -4  -7    0.90    0.30 
   1   4  -7    0.90    0.40 
   1   4  -7    1.50    0.40 
  -1   4   7    2.10    0.60 
   0  -4  -7   27.40    1.00 
   0  -4   7   27.50    1.20 
   0   4  -7   28.50    1.30 
   0   4  -7   28.30    1.20 
   0   4   7   26.80    1.30 
  -1  -4  -7   22.00    0.90 
  -1  -4  -7   21.40    1.20 
   1  -4   7   23.20    1.20 
   1   4   7   18.70    1.10 
  -1   4  -7   22.30    1.10 
  -1   4  -7   20.90    1.10 
  -2  -4  -7    1.10    0.40 
  -2  -4  -7    1.00    0.50 
   2  -4   7    0.60    0.40 
  -2   4  -7    0.70    0.50 
   2   4   7    1.70    0.50 
  -2   4  -7    1.20    0.40 
  -3  -4  -7  202.68    4.60 
  -3  -4  -7  215.38    4.20 
   3  -4   7  213.88    4.60 
  -3   4  -7  219.18    4.20 
   3   4   7  208.98    4.70 
  -3   4  -7  213.88    4.60 
   4  -4   7  494.65    9.20 
  -4  -4  -7  513.45    8.80 
   4   4   7  497.85    9.30 
  -4   4  -7  498.55    9.30 
  -4   4  -7  493.75    9.20 
   5  -4   7   83.59    2.50 
  -5  -4  -7   79.19    2.50 
  -5  -4  -7   82.79    2.20 
   5   4   7   83.79    2.60 
  -5   4  -7   84.39    2.50 
  -5   4  -7   78.89    2.50 
  -6  -4  -7   32.20    1.60 
  -6  -4  -7   31.60    1.40 
   6  -4   7   31.90    1.60 
  -6   4  -7   29.60    1.60 
   6   4   7   31.50    1.60 
  -6   4  -7   32.10    1.60 
  -7  -4  -7   37.00    1.50 
  -7  -4  -7   31.20    1.70 
   7  -4   7   33.10    1.60 
   7   4   7   33.50    1.70 
  -7   4  -7   32.60    1.60 
  -7   4  -7   34.40    1.70 
  -8  -4  -7    0.30    0.60 
  -8  -4  -7    0.30    0.50 
   8  -4   7    0.20    0.60 
  -8   4  -7    0.80    0.60 
  -8   4  -7   -0.10    0.50 
   8   4   7    0.50    0.60 
   9  -4   7   12.30    1.30 
  -9  -4  -7   12.20    1.30 
   9   4   7   11.80    1.20 
  -9   4  -7   13.10    1.30 
  -9   4  -7   12.40    1.30 
 -10  -4  -7    6.10    1.00 
  10  -4   7    6.50    1.00 
 -10   4  -7    6.10    1.00 
 -10   4  -7    6.50    1.00 
  10   4   7    7.90    1.60 
  11  -4   7   11.50    1.30 
 -11  -4  -7   11.80    1.30 
 -11   4  -7   10.50    1.20 
 -11   4  -7   11.50    1.30 
  12  -4   7    6.50    1.20 
 -12  -4  -7    5.70    1.10 
 -12   4  -7    7.80    1.20 
 -12   4  -7    7.70    1.20 
 -14  -5   7   32.00    2.10 
  14  -5  -7   24.90    1.80 
 -14   5   7   29.40    2.00 
  14   5  -7   28.80    2.10 
 -13  -5   7   11.70    1.40 
  13  -5  -7   14.00    1.50 
 -13   5   7   14.30    1.50 
  13   5  -7   13.80    1.50 
 -12  -5   7   40.60    2.20 
  12  -5  -7   33.10    1.90 
 -12   5   7   38.70    2.00 
  12   5  -7   35.60    2.10 
 -11  -5   7    5.40    1.00 
  11  -5  -7    5.60    0.90 
 -11   5   7    6.10    1.00 
  11   5  -7    4.40    1.00 
  10  -5  -7   -0.10    0.50 
  10  -5  -7    0.00    0.50 
 -10  -5   7    0.40    0.60 
 -10   5   7   -0.50    0.40 
 -10   5   7    0.20    0.60 
  10   5  -7    0.50    0.70 
   9  -5  -7    1.40    0.60 
   9  -5  -7    2.00    0.60 
   9  -5  -7    2.20    0.60 
  -9  -5   7    0.90    0.70 
  -9   5   7    1.20    0.60 
   9   5  -7    1.10    0.70 
  -9   5   7    1.80    0.60 
  -9   5   7    1.50    0.60 
   8  -5  -7  230.58    5.00 
   8  -5  -7  228.08    5.10 
  -8  -5   7  225.08    5.30 
   8  -5  -7  227.78    4.90 
  -8   5   7  230.98    4.90 
   8   5  -7  220.68    5.30 
  -8   5   7  231.38    5.00 
  -8   5   7  233.68    5.00 
  -7  -5   7  331.27    7.00 
   7  -5  -7  341.87    6.60 
   7  -5  -7  341.77    6.70 
   7  -5  -7  335.27    6.80 
   7   5  -7  328.57    7.10 
  -7   5   7  332.67    6.60 
  -7   5   7  332.07    6.60 
  -7   5   7  346.57    6.80 
   6  -5  -7    7.80    0.90 
  -6  -5   7    7.90    1.00 
   6  -5  -7    7.60    0.80 
  -6   5   7    8.20    0.90 
  -6   5   7   10.60    1.00 
   6   5  -7    8.40    1.10 
  -6   5   7    6.90    0.80 
   6   5  -7    9.80    0.80 
   5  -5  -7    4.80    0.70 
  -5  -5   7    3.50    0.70 
   5  -5  -7    4.90    0.70 
   5   5  -7    3.40    0.70 
   5   5  -7    4.00    0.60 
  -5   5   7    5.30    0.80 
  -5   5   7    5.20    0.80 
   4  -5  -7   12.40    0.90 
  -4  -5   7   11.70    1.10 
   4  -5  -7   13.20    1.00 
   4   5  -7   12.60    0.90 
  -4   5   7   13.70    1.00 
  -4   5   7   11.70    1.10 
   4   5  -7   12.30    1.20 
   3  -5  -7   42.00    1.70 
  -3  -5   7   42.10    1.70 
   3  -5  -7   42.40    1.50 
   3   5  -7   43.20    1.60 
   3   5  -7   39.80    1.70 
  -3   5   7   41.70    1.80 
  -3   5   7   41.20    1.70 
  -2  -5   7    1.00    0.50 
   2  -5  -7    1.00    0.40 
   2  -5  -7   -0.30    0.50 
  -2   5   7    1.10    0.60 
   2   5  -7    0.50    0.40 
  -2   5   7    0.60    0.50 
   2   5  -7    0.30    0.50 
  -1  -5   7   17.70    1.20 
   1  -5  -7   17.70    1.20 
   1  -5  -7   16.90    1.00 
   1   5  -7   19.80    1.10 
  -1   5   7   19.40    1.20 
   1   5  -7   18.00    1.20 
  -1   5   7   19.50    1.30 
   0  -5   7    4.70    0.70 
   0  -5  -7    4.50    0.70 
   0  -5  -7    4.60    0.60 
   0   5  -7    4.50    0.70 
   0   5  -7    4.70    0.70 
   0   5   7    5.80    0.90 
  -1  -5  -7   66.09    2.20 
   1  -5   7   65.99    2.20 
  -1  -5  -7   65.69    1.90 
  -1   5  -7   68.29    2.20 
   1   5   7   64.49    2.30 
  -1   5  -7   68.59    2.10 
  -2  -5  -7  220.38    4.40 
   2  -5   7  212.58    4.80 
  -2  -5  -7  212.18    4.90 
  -2   5  -7  225.18    4.60 
  -2   5  -7  221.58    4.80 
   2   5   7  217.88    5.00 
  -3  -5  -7   31.20    1.30 
   3  -5   7   27.00    1.50 
  -3  -5  -7   29.20    1.50 
  -3   5  -7   29.10    1.50 
  -3   5  -7   29.60    1.30 
   3   5   7   27.80    1.60 
  -4  -5  -7    0.00    0.40 
   4  -5   7   -0.20    0.50 
  -4  -5  -7   -0.20    0.50 
   4   5   7    0.40    0.60 
  -4   5  -7    0.30    0.50 
  -5  -5  -7    7.80    0.90 
  -5  -5  -7    8.10    1.10 
   5  -5   7    6.90    0.90 
  -5   5  -7    7.80    0.90 
   5   5   7    7.70    1.10 
  -5   5  -7    6.50    0.90 
  -6  -5  -7   55.59    2.20 
   6  -5   7   58.89    2.20 
  -6   5  -7   55.19    2.20 
   6   5   7   51.99    2.20 
  -6   5  -7   56.49    2.20 
   7  -5   7   10.40    1.20 
  -7  -5  -7   10.90    1.20 
  -7   5  -7   12.50    1.30 
  -7   5  -7    8.80    1.10 
   7   5   7    9.80    1.20 
   8  -5   7   28.40    1.70 
  -8  -5  -7   30.00    1.80 
  -8   5  -7   30.30    1.80 
  -8   5  -7   31.90    1.80 
   8   5   7   29.30    1.80 
  -9  -5  -7   11.20    1.30 
   9  -5   7   12.00    1.30 
   9   5   7   14.50    1.50 
  -9   5  -7   14.30    1.40 
  -9   5  -7   10.20    1.20 
  10  -5   7   32.80    2.00 
 -10  -5  -7   32.60    2.00 
 -10   5  -7   32.90    2.00 
  10   5   7   32.20    1.90 
 -10   5  -7   32.70    1.90 
  12  -6  -7   62.39    2.60 
 -12  -6   7   66.39    2.90 
  12   6  -7   68.09    2.90 
 -12   6   7   75.99    2.90 
  11  -6  -7   47.10    2.40 
  11  -6  -7   47.00    2.20 
 -11  -6   7   44.70    2.40 
  11   6  -7   48.70    2.50 
 -11   6   7   45.60    2.20 
 -10  -6   7    1.20    0.80 
  10  -6  -7    0.90    0.60 
  10  -6  -7    1.80    0.70 
  10   6  -7    1.10    0.90 
 -10   6   7    1.20    0.70 
 -10   6   7    1.90    0.70 
  -9  -6   7    1.70    0.80 
   9  -6  -7    2.50    0.70 
   9  -6  -7    2.70    0.70 
  -9   6   7    3.30    0.80 
   9   6  -7    2.20    0.90 
  -9   6   7    3.00    0.70 
  -8  -6   7    0.10    0.60 
   8  -6  -7   -0.10    0.60 
   8  -6  -7   -0.20    0.60 
   8  -6  -7    0.20    0.50 
  -8   6   7    0.30    0.60 
  -8   6   7    1.10    0.60 
  -8   6   7    0.30    0.60 
   8   6  -7    0.70    0.70 
   7  -6  -7   55.19    2.10 
   7  -6  -7   55.09    2.20 
  -7  -6   7   56.89    2.40 
  -7   6   7   53.69    2.10 
  -7   6   7   56.19    2.20 
   7   6  -7   49.99    2.30 
  -7   6   7   52.79    2.10 
   6  -6  -7   20.90    1.30 
  -6  -6   7   17.60    1.40 
   6  -6  -7   18.70    1.30 
  -6  -6   7   20.10    1.20 
  -6   6   7   17.20    1.30 
   6   6  -7   18.70    1.50 
   6   6  -7   20.90    1.20 
  -6   6   7   20.10    1.30 
   5  -6  -7   68.99    2.20 
  -5  -6   7   61.49    2.40 
   5  -6  -7   62.09    2.30 
  -5   6   7   66.49    2.40 
  -5   6   7   69.29    2.40 
   5   6  -7   64.89    2.10 
   5   6  -7   67.19    2.50 
   4  -6  -7   38.10    1.60 
   4  -6  -7   36.20    1.80 
  -4  -6   7   36.70    1.80 
  -4   6   7   34.20    1.80 
   4   6  -7   36.80    1.90 
  -4   6   7   38.70    1.80 
   4   6  -7   37.10    1.60 
   3  -6  -7   18.90    1.20 
   3  -6  -7   19.20    1.40 
  -3  -6   7   20.60    1.40 
  -3   6   7   20.70    1.40 
   3   6  -7   20.50    1.30 
   3   6  -7   20.00    1.40 
  -3   6   7   17.60    1.40 
  -2  -6   7   25.80    1.50 
   2  -6  -7   22.90    1.50 
   2  -6  -7   28.20    1.30 
   2   6  -7   27.80    1.60 
   2   6  -7   24.70    1.40 
  -2   6   7   24.20    1.50 
  -2   6   7   27.20    1.60 
  -1  -6   7    0.20    0.50 
   1  -6  -7   -0.30    0.50 
   1  -6  -7    0.10    0.40 
  -1   6   7    0.60    0.60 
   1   6  -7    0.50    0.50 
   1   6  -7    0.20    0.50 
  -1   6   7    0.10    0.50 
   0  -6  -7   56.39    1.90 
   0  -6  -7   54.79    2.20 
   0  -6   7   52.09    2.10 
   0   6   7   52.79    2.20 
   0   6  -7   55.09    2.10 
   0   6  -7   53.09    2.00 
  -1  -6  -7   17.40    1.30 
   1  -6   7   16.10    1.30 
  -1  -6  -7   17.00    1.10 
   1   6   7   18.40    1.60 
  -1   6  -7   17.50    1.30 
  -1   6  -7   18.30    1.30 
  -2  -6  -7    8.60    0.90 
   2  -6   7    8.40    1.10 
  -2  -6  -7    6.90    1.00 
   2   6   7    7.00    1.00 
  -2   6  -7    8.50    1.00 
  -2   6  -7    8.50    1.00 
  -3  -6  -7   24.90    1.60 
   3  -6   7   31.10    1.70 
  -3   6  -7   25.70    1.60 
   3   6   7   26.00    1.70 
  -4  -6  -7   18.50    1.50 
   4  -6   7   19.80    1.50 
   4   6   7   19.80    1.50 
  -4   6  -7   18.60    1.40 
  -5  -6  -7    1.00    0.70 
   5  -6   7    0.70    0.60 
  -5   6  -7    0.70    0.70 
   5   6   7    1.10    0.80 
  -6  -6  -7    0.70    0.70 
   6  -6   7    0.50    0.70 
  -6   6  -7    0.60    0.70 
   6   6   7    0.70    0.70 
   7  -6   7   44.60    2.20 
  -7  -6  -7   38.90    2.10 
   7   6   7   43.30    2.20 
  -7   6  -7   44.80    2.20 
   8  -6   7    0.40    0.70 
  -8  -6  -7    0.40    0.80 
   8   6   7    0.30    0.80 
  -8   6  -7    0.20    0.70 
  -8   6  -7    1.10    0.80 
   9  -6   7    2.10    0.90 
  -9  -6  -7    4.00    1.00 
  -9   6  -7    3.00    0.90 
  -9   6  -7    2.60    0.90 
   9   6   7    2.30    1.00 
   9  -7  -7    0.80    0.60 
  -9  -7   7    0.40    0.80 
   9  -7  -7    0.60    0.70 
  -9   7   7    1.20    0.70 
   9   7  -7    0.80    0.90 
  -8  -7   7   -0.10    0.80 
   8  -7  -7    0.00    0.70 
   8  -7  -7    0.60    0.60 
  -8   7   7    0.30    0.70 
   8   7  -7    0.20    0.80 
   7  -7  -7    5.50    1.00 
   7  -7  -7    7.00    1.00 
  -7  -7   7    4.00    1.00 
  -7   7   7    4.80    1.00 
   7   7  -7    3.40    0.90 
  -7   7   7    5.70    1.00 
   6  -7  -7    0.70    0.60 
   6  -7  -7    0.20    0.70 
  -6  -7   7   -0.10    0.60 
   6   7  -7    0.20    0.70 
  -6   7   7    0.60    0.70 
  -6   7   7    0.00    0.70 
  -5  -7   7    1.90    0.70 
  -5  -7   7    0.50    0.70 
   5  -7  -7    1.10    0.60 
   5  -7  -7    1.50    0.70 
  -5   7   7    0.80    0.70 
   5   7  -7    0.90    0.60 
  -5   7   7    1.10    0.70 
   5   7  -7    0.90    0.80 
   4  -7  -7    6.30    0.90 
   4  -7  -7    5.80    1.00 
  -4  -7   7    6.10    1.00 
  -4   7   7    7.20    1.10 
  -4   7   7    6.50    1.00 
   4   7  -7    5.60    1.00 
   4   7  -7    5.90    0.90 
  -3  -7   7    9.10    1.20 
   3  -7  -7    9.20    1.00 
   3  -7  -7    7.80    1.10 
   3   7  -7   10.40    1.10 
  -3   7   7    7.80    1.20 
   3   7  -7   10.40    1.30 
  -3   7   7    8.00    1.00 
  -2  -7   7   49.99    2.30 
   2  -7  -7   48.80    2.00 
   2  -7  -7   47.60    2.20 
  -2   7   7   48.50    2.20 
   2   7  -7   44.70    2.20 
  -2   7   7   49.90    2.30 
   2   7  -7   50.89    2.10 
   1  -7  -7   15.10    1.50 
  -1  -7   7   11.90    1.30 
   1   7  -7   14.10    1.40 
   1   7  -7   11.60    1.20 
  -1   7   7   13.00    1.40 
  -1   7   7   13.90    1.40 
   0  -7   7   -0.30    0.60 
   0  -7  -7   -0.40    0.60 
   0   7  -7   -0.20    0.60 
   0   7  -7    0.40    0.60 
   0   7   7   -0.10    0.60 
   1  -7   7    0.90    0.70 
  -1  -7  -7    0.40    0.70 
  -1   7  -7    0.10    0.60 
  -1   7  -7    0.50    0.60 
   1   7   7    0.20    0.70 
  -2  -7  -7   17.40    1.50 
   2  -7   7   19.90    1.60 
  -2   7  -7   19.90    1.50 
   2   7   7   20.60    1.70 
  -3  -7  -7   57.89    2.50 
   3  -7   7   53.39    2.40 
  -3   7  -7   57.29    2.40 
   3   7   7   58.29    2.60 
  -4  -7  -7    0.20    0.70 
   4  -7   7    1.80    0.80 
   4   7   7    0.90    0.90 
  -4   7  -7    1.50    0.80 
   5  -7   7   50.99    2.40 
  -5  -7  -7   48.90    2.40 
  -5   7  -7   47.60    2.30 
   5   7   7   47.20    2.50 
   6  -7   7    2.50    0.90 
  -6  -7  -7    2.60    0.90 
  -6   7  -7    3.90    1.00 
   6   7   7    4.00    1.20 
   5  -8  -7   25.80    1.90 
  -5  -8   7   23.90    1.90 
   5   8  -7   25.50    2.00 
  -5   8   7   23.70    1.80 
  -5   8   7   24.40    1.90 
   4  -8  -7  111.89    3.60 
  -4  -8   7  103.49    3.70 
  -4  -8   7  108.89    3.40 
  -4   8   7  109.49    3.70 
   4   8  -7  106.39    3.70 
   4   8  -7  108.79    3.40 
  -4   8   7  106.89    3.50 
  -3  -8   7    0.80    0.80 
   3  -8  -7    1.60    0.90 
   3   8  -7    1.20    0.80 
  -3   8   7    0.70    0.70 
  -3   8   7    0.10    0.80 
   3   8  -7    2.10    0.90 
  -2  -8   7    2.10    0.90 
   2  -8  -7    2.60    0.90 
   2   8  -7    1.20    0.90 
   2   8  -7    2.70    0.90 
  -2   8   7    1.30    0.80 
  -2   8   7    1.40    0.90 
   1  -8  -7    0.10    0.80 
  -1  -8   7    0.20    0.80 
   1   8  -7    1.80    0.90 
  -1   8   7    1.20    0.90 
  -1   8   7    1.10    0.80 
   1   8  -7    0.20    0.70 
   0  -8  -7   20.30    1.80 
   0  -8   7   19.20    1.70 
   0   8  -7   20.90    1.60 
   0   8  -7   21.50    1.70 
   0   8   7   17.50    1.80 
   1  -8   7   11.40    1.40 
  -1  -8  -7    9.80    1.40 
  -1   8  -7   10.20    1.30 
   1   8   7   11.30    1.50 
 -17   0   8   22.60    1.90 
 -16   0   8  252.87    6.10 
 -15   0   8  105.09    3.40 
 -14   0   8   16.50    1.40 
  13   0  -8  382.26    7.40 
 -13   0   8  375.06    7.70 
  12   0  -8   25.80    1.40 
 -12   0   8   23.60    1.40 
 -11   0   8   21.00    1.30 
  11   0  -8   24.20    1.30 
  10   0  -8  143.49    3.40 
 -10   0   8  144.59    3.40 
  -9   0   8   89.39    2.40 
   9   0  -8   87.09    2.40 
   8   0  -8   52.89    1.80 
  -8   0   8   53.69    1.70 
   7   0  -8  272.27    5.40 
  -7   0   8  271.77    5.10 
   6   0  -8  616.44    9.70 
   6   0  -8  596.54   10.60 
  -6   0   8  602.04   10.20 
   5   0  -8  271.07    5.30 
  -5   0   8  271.17    4.90 
   5   0  -8  280.47    4.70 
   4   0  -8 1828.22   29.80 
  -4   0   8 1835.42   29.50 
   4   0  -8 1867.01   30.90 
   3   0  -8  332.67    6.30 
   3   0  -8  350.66    5.90 
  -3   0   8  343.17    5.70 
   2   0  -8  130.89    2.60 
  -2   0   8  130.59    2.30 
   1   0  -8  135.99    3.00 
   1   0  -8  131.19    2.80 
  -1   0   8  136.19    2.30 
   0   0  -8  847.72   14.20 
   0   0  -8  859.01   14.30 
   0   0   8  866.11   13.60 
   1   0   8 1350.56   21.80 
  -1   0  -8 1299.67   21.90 
  -1   0  -8 1327.87   21.90 
   1   0   8 1367.96   21.30 
  -1   0  -8 1382.16   21.60 
  -2   0  -8  169.28    3.00 
  -2   0  -8  162.58    3.50 
  -2   0  -8  163.78    3.40 
   2   0   8  166.68    3.40 
   2   0   8  165.68    3.00 
  -3   0  -8  776.12   13.30 
  -3   0  -8  769.52   13.00 
   3   0   8  792.82   13.00 
  -3   0  -8  794.82   12.80 
  -4   0  -8   40.00    1.30 
   4   0   8   39.30    1.20 
  -4   0  -8   41.10    1.20 
  -4   0  -8   40.40    1.50 
  -5   0  -8   44.70    1.30 
   5   0   8   46.90    1.30 
  -5   0  -8   44.00    1.60 
  -5   0  -8   45.80    1.40 
  -6   0  -8  100.09    2.30 
  -6   0  -8  104.39    2.40 
  -6   0  -8  100.29    2.70 
   6   0   8  101.19    2.30 
  -7   0  -8  107.99    2.60 
  -7   0  -8  109.49    3.00 
  -8   0  -8    2.80    0.70 
  -8   0  -8    2.60    0.60 
  -9   0  -8   62.99    2.30 
  -9   0  -8   67.89    2.20 
 -10   0  -8   84.49    2.60 
 -10   0  -8   89.89    2.80 
 -11   0  -8  171.28    4.20 
 -11   0  -8  162.08    4.20 
 -12   0  -8   66.89    2.60 
 -12   0  -8   76.09    2.60 
 -13   0  -8  115.59    3.70 
 -13   0  -8  121.59    3.70 
 -17  -1   8   28.70    2.00 
 -17   1   8   27.30    2.00 
 -16  -1   8   14.40    1.50 
 -16   1   8   14.80    1.50 
 -15  -1   8   25.10    1.70 
 -15   1   8   26.70    1.70 
 -14  -1   8    3.50    0.80 
  14   1  -8    2.60    0.70 
 -14   1   8    3.50    0.80 
 -13  -1   8    4.30    0.80 
  13  -1  -8    3.30    0.70 
  13   1  -8    3.50    0.80 
 -13   1   8    4.60    0.80 
  12  -1  -8   11.30    1.00 
 -12  -1   8   11.00    1.10 
 -12   1   8    9.70    1.00 
  12   1  -8    9.60    1.00 
  11  -1  -8  560.24    9.90 
 -11  -1   8  539.45   10.10 
  11   1  -8  547.25   10.10 
 -11   1   8  545.65   10.00 
 -10  -1   8    5.30    0.70 
  10  -1  -8    4.70    0.70 
 -10   1   8    5.20    0.70 
  10   1  -8    4.30    0.70 
   9  -1  -8    6.20    0.80 
  -9  -1   8    5.30    0.70 
   9   1  -8    4.90    0.70 
  -9   1   8    5.80    0.70 
   8  -1  -8  521.85    9.30 
   8  -1  -8  529.45    8.50 
  -8  -1   8  512.85    9.20 
  -8   1   8  513.95    9.10 
   8   1  -8  521.65    9.40 
   7  -1  -8  204.08    3.60 
  -7  -1   8  198.38    4.10 
   7  -1  -8  203.68    4.30 
   7   1  -8  199.48    4.30 
  -7   1   8  202.58    4.00 
   6  -1  -8    5.90    0.70 
  -6  -1   8    7.60    0.60 
   6  -1  -8    6.00    0.40 
  -6   1   8    6.00    0.50 
   6   1  -8    4.70    0.60 
   6   1  -8    5.60    0.30 
   5  -1  -8   14.10    0.60 
   5  -1  -8   14.40    0.90 
  -5  -1   8   13.60    0.70 
  -5   1   8   13.10    0.60 
   5   1  -8   13.80    0.90 
   5   1  -8   13.40    0.50 
   4  -1  -8    6.10    0.50 
   4  -1  -8    6.60    0.70 
  -4  -1   8    6.40    0.50 
  -4   1   8    5.60    0.40 
   4   1  -8    5.50    0.40 
   4   1  -8    6.10    0.70 
  -4   1   8    6.30    0.60 
   3  -1  -8   63.49    1.60 
   3  -1  -8   60.39    1.80 
  -3  -1   8   62.89    1.50 
  -3   1   8   61.99    1.80 
   3   1  -8   62.49    1.80 
   3   1  -8   61.09    1.40 
  -3   1   8   62.59    1.20 
   2  -1  -8  136.79    2.80 
   2  -1  -8  136.49    3.00 
  -2  -1   8  137.09    2.60 
   2   1  -8  134.19    3.00 
  -2   1   8  133.59    3.00 
   2   1  -8  135.59    2.70 
  -1  -1   8  471.05    7.70 
   1  -1  -8  470.35    8.30 
   1  -1  -8  460.15    8.10 
   1   1  -8  463.65    8.00 
   1   1  -8  469.75    8.20 
  -1   1   8  456.85    8.20 
   0  -1   8   91.79    1.90 
   0  -1  -8   94.09    2.20 
   0  -1  -8   91.39    2.30 
   0   1   8   94.39    2.30 
   0   1  -8   96.49    2.20 
   0   1  -8   89.19    2.20 
  -1  -1  -8   72.99    1.90 
  -1  -1  -8   70.99    1.90 
   1  -1   8   72.19    1.60 
  -1   1  -8   70.39    1.80 
  -1   1  -8   71.39    1.90 
   1   1   8   69.49    1.90 
  -2  -1  -8   50.59    1.60 
  -2  -1  -8   52.49    1.70 
   2  -1   8   53.39    1.30 
  -2  -1  -8   54.09    1.10 
   2   1   8   52.89    1.60 
  -2   1  -8   52.39    1.50 
  -2   1  -8   52.59    1.60 
  -2   1  -8   51.69    1.30 
   3  -1   8    1.80    0.30 
  -3  -1  -8    1.90    0.40 
  -3  -1  -8    1.30    0.20 
  -3  -1  -8    1.30    0.40 
  -3   1  -8    0.80    0.40 
   3   1   8    1.60    0.40 
  -3   1  -8    1.80    0.40 
  -3   1  -8    2.00    0.30 
  -4  -1  -8   14.70    1.00 
   4  -1   8   12.30    0.70 
  -4  -1  -8   12.00    0.80 
  -4  -1  -8   12.90    0.60 
  -4   1  -8   14.60    0.70 
   4   1   8   11.50    0.80 
  -4   1  -8   12.40    0.70 
  -4   1  -8   12.90    0.90 
  -5  -1  -8  219.48    4.40 
  -5  -1  -8  223.88    4.20 
  -5  -1  -8  217.18    4.70 
  -5   1  -8  221.78    4.30 
  -5   1  -8  224.88    4.10 
   5   1   8  221.58    4.30 
  -5   1  -8  220.28    4.70 
  -6  -1  -8   42.70    1.70 
  -6  -1  -8   43.50    1.40 
  -6  -1  -8   42.40    1.40 
  -6   1  -8   45.90    1.50 
  -6   1  -8   42.30    1.70 
   6   1   8   44.20    1.40 
  -7  -1  -8   11.20    0.80 
  -7  -1  -8   11.70    0.80 
  -7  -1  -8   10.40    1.00 
  -7   1  -8   11.40    0.90 
  -7   1  -8   11.00    1.10 
   7   1   8   11.10    0.80 
  -8  -1  -8   -0.30    0.50 
  -8  -1  -8   -0.10    0.40 
  -8   1  -8    0.10    0.50 
  -8   1  -8    0.00    0.40 
  -9  -1  -8  120.69    3.30 
  -9  -1  -8  120.09    3.10 
  -9   1  -8  117.09    3.30 
  -9   1  -8  119.19    3.10 
 -10  -1  -8   35.00    1.80 
 -10  -1  -8   37.40    1.70 
 -10   1  -8   35.80    1.80 
 -10   1  -8   34.00    1.70 
 -11  -1  -8  328.07    6.80 
 -11  -1  -8  321.87    6.90 
 -11   1  -8  330.27    6.90 
 -11   1  -8  330.77    7.00 
 -12  -1  -8   20.20    1.60 
 -12   1  -8   20.70    1.50 
 -12   1  -8   21.00    1.60 
 -13  -1  -8   -0.50    0.70 
 -13   1  -8    0.60    0.70 
 -13   1  -8    0.40    0.60 
 -16  -2   8   90.19    3.30 
 -16   2   8   83.39    3.10 
 -15  -2   8    0.50    0.70 
 -15   2   8   -0.20    0.60 
  15   2  -8   -0.10    0.60 
 -14  -2   8    9.00    1.10 
  14   2  -8    6.00    1.00 
 -14   2   8    6.90    1.00 
 -13  -2   8   16.70    1.40 
 -13   2   8   20.10    1.40 
  13   2  -8   22.40    1.40 
  12  -2  -8  111.49    2.90 
 -12  -2   8  111.49    3.20 
 -12   2   8  107.29    3.10 
  12   2  -8  105.19    3.10 
 -11  -2   8   38.80    1.80 
  11  -2  -8   41.70    1.60 
  11   2  -8   43.30    1.80 
 -11   2   8   38.20    1.70 
  10  -2  -8   64.99    2.10 
 -10  -2   8   60.79    2.10 
  10   2  -8   62.39    2.20 
 -10   2   8   64.49    2.10 
   9  -2  -8    2.60    0.60 
  -9  -2   8    3.00    0.60 
   9  -2  -8    2.40    0.40 
  -9   2   8    3.00    0.50 
   9   2  -8    3.50    0.70 
  -9   2   8    3.20    0.40 
  -8  -2   8   71.79    2.20 
   8  -2  -8   75.39    2.20 
   8  -2  -8   75.29    1.80 
  -8   2   8   76.99    2.10 
   8   2  -8   72.49    2.30 
  -8   2   8   78.19    1.80 
   7  -2  -8   95.89    2.50 
   7  -2  -8   95.29    2.10 
  -7  -2   8   93.49    2.50 
   7   2  -8   94.09    1.80 
  -7   2   8   98.49    2.50 
  -7   2   8   96.09    2.30 
  -7   2   8   90.59    2.00 
   7   2  -8   96.89    2.60 
  -6  -2   8  179.48    3.70 
   6  -2  -8  178.18    3.90 
   6  -2  -8  181.78    3.50 
  -6   2   8  176.68    3.80 
  -6   2   8  178.58    3.50 
   6   2  -8  169.48    3.90 
   6   2  -8  177.88    3.10 
  -5  -2   8    0.70    0.30 
   5  -2  -8    1.90    0.50 
   5  -2  -8    2.10    0.40 
  -5   2   8    0.60    0.40 
   5   2  -8    1.30    0.50 
   5   2  -8    1.30    0.20 
  -5   2   8    1.30    0.30 
   4  -2  -8   26.00    1.20 
  -4  -2   8   28.20    1.10 
   4  -2  -8   28.40    1.00 
   4   2  -8   26.90    0.90 
   4   2  -8   26.50    1.20 
  -4   2   8   27.90    1.20 
  -4   2   8   27.80    0.80 
  -3  -2   8   37.50    1.20 
   3  -2  -8   39.20    0.90 
   3  -2  -8   39.90    1.30 
  -3   2   8   39.70    0.90 
   3   2  -8   41.10    1.50 
   3   2  -8   39.00    1.10 
  -3   2   8   38.30    1.40 
   2  -2  -8  342.07    6.60 
   2  -2  -8  351.36    6.30 
  -2  -2   8  351.46    6.20 
   2  -2  -8  359.06    5.70 
   2   2  -8  356.46    6.20 
  -2   2   8  340.57    6.50 
   2   2  -8  353.26    6.50 
   1  -2  -8  136.49    3.10 
   1  -2  -8  133.49    3.00 
  -1  -2   8  140.69    2.80 
  -1   2   8  135.99    3.10 
   1   2  -8  134.69    3.00 
   1   2  -8  136.79    2.90 
   0  -2   8  409.26    7.10 
   0  -2  -8  388.66    7.30 
   0   2  -8  415.06    7.30 
   0   2  -8  420.76    7.30 
   0   2   8  406.76    7.40 
  -1  -2  -8   60.69    1.20 
  -1  -2  -8   57.99    1.80 
   1  -2   8   58.69    1.50 
  -1   2  -8   60.39    1.70 
   1   2   8   57.29    1.70 
  -1   2  -8   58.69    1.70 
   2  -2   8  134.89    2.90 
  -2  -2  -8  138.19    2.50 
  -2  -2  -8  131.59    3.10 
  -2   2  -8  139.09    3.10 
  -2   2  -8  137.59    2.90 
  -2   2  -8  131.59    2.80 
   2   2   8  135.79    3.10 
  -3  -2  -8  213.68    3.80 
  -3  -2  -8  203.88    4.40 
   3  -2   8  207.18    4.10 
   3   2   8  208.68    4.30 
  -3   2  -8  203.28    4.30 
  -3   2  -8  211.48    4.10 
  -3   2  -8  211.18    4.00 
  -4  -2  -8  235.98    4.20 
   4  -2   8  223.38    4.50 
  -4  -2  -8  225.88    4.80 
  -4   2  -8  234.58    4.80 
  -4   2  -8  226.58    4.50 
  -4   2  -8  236.78    4.30 
   4   2   8  228.28    4.60 
   5  -2   8  305.07    5.80 
  -5  -2  -8  293.07    6.00 
  -5  -2  -8  309.27    5.50 
   5   2   8  300.07    5.80 
  -5   2  -8  307.37    5.80 
  -5   2  -8  300.27    6.00 
  -6  -2  -8   13.10    0.80 
  -6  -2  -8   10.50    1.00 
   6  -2   8   13.50    0.90 
  -6   2  -8   10.60    1.00 
   6   2   8   12.90    0.90 
  -6   2  -8   12.30    0.90 
  -7  -2  -8  134.59    3.50 
  -7  -2  -8  137.59    3.10 
   7  -2   8  138.89    3.30 
  -7   2  -8  129.19    3.30 
  -7   2  -8  140.89    3.50 
   7   2   8  138.89    3.20 
  -8  -2  -8    5.10    0.70 
  -8  -2  -8    4.50    0.80 
  -8   2  -8    5.20    0.90 
   8   2   8    4.80    0.70 
  -8   2  -8    4.60    0.70 
  -9  -2  -8  354.46    6.90 
  -9  -2  -8  364.26    7.30 
  -9   2  -8  352.46    7.10 
  -9   2  -8  347.07    7.20 
 -10  -2  -8    2.10    0.70 
 -10   2  -8    3.20    0.70 
 -10   2  -8    2.60    0.80 
 -11  -2  -8   24.40    1.70 
 -11   2  -8   24.00    1.60 
 -11   2  -8   23.90    1.60 
 -12  -2  -8    6.20    1.10 
 -12   2  -8    4.60    1.00 
 -12   2  -8    6.40    1.00 
 -13  -2  -8    0.40    0.70 
 -13   2  -8    0.40    0.70 
 -13   2  -8   -0.20    0.70 
 -16  -3   8    0.90    0.90 
 -16   3   8    0.50    0.70 
 -15  -3   8    1.60    0.80 
 -15   3   8    1.10    0.80 
  15   3  -8    2.20    0.90 
 -14  -3   8   13.60    1.40 
  14   3  -8    9.40    1.20 
 -14   3   8   13.20    1.30 
 -13  -3   8   13.50    1.40 
 -13   3   8   13.00    1.30 
  13   3  -8   11.20    1.20 
 -12  -3   8    2.90    0.80 
  12   3  -8    3.10    0.80 
 -12   3   8    2.30    0.70 
  11  -3  -8    3.10    0.60 
 -11  -3   8    3.00    0.70 
  11   3  -8    4.80    0.90 
 -11   3   8    3.40    0.70 
 -10  -3   8   19.80    1.30 
  10  -3  -8   18.50    1.20 
 -10   3   8   20.20    1.20 
  10   3  -8   20.40    1.40 
   9  -3  -8   56.59    1.90 
   9  -3  -8   57.49    1.70 
  -9  -3   8   54.19    2.00 
  -9   3   8   56.49    1.90 
   9   3  -8   55.59    2.10 
  -9   3   8   56.49    1.60 
   8  -3  -8  150.78    3.20 
   8  -3  -8  154.68    3.60 
  -8  -3   8  145.99    3.60 
  -8   3   8  149.88    3.20 
  -8   3   8  152.28    3.50 
   8   3  -8  145.29    3.70 
  -8   3   8  149.99    3.40 
   7  -3  -8   23.30    1.00 
   7  -3  -8   21.80    1.20 
  -7  -3   8   21.60    1.20 
   7   3  -8   20.30    1.30 
  -7   3   8   22.10    1.20 
  -7   3   8   21.70    1.00 
  -7   3   8   20.30    1.00 
   6  -3  -8    9.20    0.70 
   6  -3  -8    9.20    0.70 
  -6  -3   8   10.50    0.90 
   6  -3  -8    8.50    0.90 
  -6   3   8   11.10    0.70 
   6   3  -8    9.10    0.90 
  -6   3   8    9.90    0.90 
   6   3  -8    8.90    0.50 
  -6   3   8    8.90    0.70 
   5  -3  -8   87.29    2.40 
  -5  -3   8   88.89    2.30 
   5  -3  -8   87.69    2.20 
   5  -3  -8   90.19    2.00 
   5   3  -8   88.59    2.50 
  -5   3   8   87.09    2.10 
  -5   3   8   86.29    2.20 
   5   3  -8   89.29    2.00 
  -5   3   8   81.19    2.40 
   4  -3  -8   11.40    0.60 
  -4  -3   8   11.10    0.80 
   4  -3  -8   11.60    0.90 
   4  -3  -8   11.00    0.80 
  -4   3   8   11.70    0.60 
   4   3  -8   12.10    0.70 
  -4   3   8   10.90    0.90 
   4   3  -8   10.90    0.90 
   3  -3  -8  231.68    4.60 
   3  -3  -8  229.08    4.80 
  -3  -3   8  233.88    4.60 
   3  -3  -8  235.28    4.10 
   3   3  -8  229.58    4.80 
  -3   3   8  231.38    4.80 
   3   3  -8  227.98    4.40 
   2  -3  -8   42.50    1.10 
   2  -3  -8   41.90    1.50 
  -2  -3   8   43.70    1.40 
   2   3  -8   41.60    1.30 
  -2   3   8   42.90    1.60 
   2   3  -8   44.10    1.60 
   1  -3  -8   25.90    1.20 
  -1  -3   8   27.30    1.10 
   1  -3  -8   26.10    0.80 
  -1   3   8   28.10    1.30 
   1   3  -8   27.20    1.10 
   1   3  -8   29.10    1.20 
   0  -3  -8  137.59    2.50 
   0  -3  -8  130.89    3.10 
   0  -3   8  134.79    3.00 
   0   3  -8  139.39    3.10 
   0   3  -8  132.29    3.00 
   0   3   8  134.89    3.20 
  -1  -3  -8   35.10    1.00 
  -1  -3  -8   35.60    1.40 
   1  -3   8   31.80    1.20 
  -1   3  -8   34.80    1.30 
   1   3   8   29.70    1.40 
  -1   3  -8   32.20    1.30 
  -2  -3  -8    6.10    0.50 
   2  -3   8    4.40    0.60 
  -2  -3  -8    4.30    0.60 
   2   3   8    4.70    0.70 
  -2   3  -8    5.20    0.60 
  -2   3  -8    4.10    0.60 
   3  -3   8   76.69    2.10 
  -3  -3  -8   77.99    2.30 
  -3  -3  -8   79.29    1.80 
  -3   3  -8   77.59    2.30 
  -3   3  -8   83.89    2.00 
  -3   3  -8   75.79    2.10 
   3   3   8   77.29    2.30 
  -4  -3  -8  142.09    2.90 
  -4  -3  -8  139.19    3.40 
   4  -3   8  134.79    3.20 
   4   3   8  135.09    3.30 
  -4   3  -8  136.59    3.20 
  -4   3  -8  134.19    3.30 
  -4   3  -8  139.09    2.90 
   5  -3   8   82.49    2.40 
  -5  -3  -8   90.99    2.70 
  -5  -3  -8   88.59    2.20 
   5   3   8   90.59    2.50 
  -5   3  -8   88.99    2.50 
  -5   3  -8   86.19    2.60 
  -6  -3  -8    1.10    0.40 
   6  -3   8    0.50    0.50 
  -6  -3  -8    0.50    0.50 
  -6   3  -8    0.80    0.50 
   6   3   8    0.90    0.50 
  -6   3  -8    1.10    0.50 
   7  -3   8   42.10    1.70 
  -7  -3  -8   43.60    1.90 
  -7   3  -8   43.90    1.80 
  -7   3  -8   40.90    1.80 
   7   3   8   39.70    1.70 
  -8  -3  -8   58.39    2.20 
   8  -3   8   57.19    2.10 
  -8   3  -8   58.39    2.10 
  -8   3  -8   56.09    2.20 
   8   3   8   56.49    2.00 
   9  -3   8   40.20    1.80 
  -9  -3  -8   37.30    1.90 
  -9   3  -8   35.00    1.80 
  -9   3  -8   38.20    1.80 
  10  -3   8   -0.30    0.60 
 -10  -3  -8    0.50    0.70 
 -10   3  -8    0.10    0.60 
 -10   3  -8    0.10    0.60 
  11  -3   8    1.40    0.70 
 -11  -3  -8    2.00    0.80 
 -11   3  -8    0.80    0.70 
 -11   3  -8    2.30    0.80 
 -12  -3  -8   -1.00    0.60 
  12  -3   8   -0.50    0.60 
 -12   3  -8    0.30    0.70 
 -12   3  -8    0.20    0.60 
 -15  -4   8    6.40    1.20 
 -15   4   8    6.30    1.10 
  15   4  -8    5.30    1.10 
 -14  -4   8    1.00    0.80 
 -14   4   8   -0.10    0.60 
  14   4  -8   -0.70    0.70 
 -13  -4   8    8.70    1.20 
  13   4  -8   12.10    1.40 
 -13   4   8    7.80    1.10 
 -12  -4   8   19.10    1.70 
 -12   4   8   15.70    1.40 
  12   4  -8   20.50    1.70 
 -11  -4   8    0.60    0.60 
  11   4  -8   -0.10    0.60 
 -11   4   8    0.20    0.50 
  10  -4  -8   81.29    2.40 
  10  -4  -8   88.09    2.60 
 -10  -4   8   83.49    2.80 
 -10   4   8   90.69    2.60 
 -10   4   8   86.29    2.50 
  10   4  -8   88.29    2.90 
 -10   4   8   87.79    2.70 
   9  -4  -8   27.80    1.40 
  -9  -4   8   26.70    1.60 
   9  -4  -8   25.70    1.30 
   9  -4  -8   25.90    1.30 
  -9   4   8   28.40    1.40 
  -9   4   8   27.40    1.30 
  -9   4   8   28.60    1.40 
   9   4  -8   25.70    1.60 
   8  -4  -8  290.07    5.70 
  -8  -4   8  277.77    6.00 
   8  -4  -8  287.27    5.60 
   8  -4  -8  294.47    6.00 
  -8   4   8  284.67    5.70 
   8   4  -8  273.07    6.10 
  -8   4   8  286.47    5.90 
  -8   4   8  286.57    5.60 
   7  -4  -8  103.39    2.60 
   7  -4  -8  100.69    2.60 
  -7  -4   8   93.19    2.80 
   7  -4  -8   95.19    2.80 
  -7   4   8  104.09    2.60 
  -7   4   8  101.29    2.80 
   7   4  -8   97.59    3.00 
  -7   4   8  103.19    2.60 
   6  -4  -8   30.40    1.20 
   6  -4  -8   30.50    1.30 
   6  -4  -8   32.40    1.50 
  -6  -4   8   29.00    1.50 
  -6   4   8   30.50    1.30 
   6   4  -8   31.90    1.10 
  -6   4   8   31.80    1.30 
   6   4  -8   28.40    1.50 
  -6   4   8   30.90    1.50 
   5  -4  -8  713.63   11.90 
   5  -4  -8  714.43   12.20 
   5  -4  -8  710.03   12.50 
  -5  -4   8  679.23   12.30 
  -5   4   8  704.93   12.00 
   5   4  -8  703.83   12.60 
  -5   4   8  699.33   12.20 
   5   4  -8  720.63   11.90 
  -5   4   8  690.43   12.40 
  -4  -4   8    2.20    0.50 
   4  -4  -8    2.60    0.40 
   4  -4  -8    3.30    0.60 
   4   4  -8    2.50    0.60 
  -4   4   8    1.70    0.60 
  -4   4   8    1.50    0.50 
   4   4  -8    1.60    0.40 
  -3  -4   8   18.60    1.10 
   3  -4  -8   18.80    1.10 
   3  -4  -8   20.00    0.90 
  -3   4   8   18.30    1.20 
  -3   4   8   17.30    1.00 
   3   4  -8   18.00    1.00 
   3   4  -8   18.70    1.20 
   2  -4  -8    3.60    0.60 
  -2  -4   8    2.90    0.60 
   2  -4  -8    3.40    0.40 
   2   4  -8    3.60    0.70 
   2   4  -8    3.20    0.50 
  -2   4   8    3.70    0.60 
   1  -4  -8   30.50    1.00 
  -1  -4   8   28.10    1.30 
   1  -4  -8   26.20    1.30 
   1   4  -8   27.80    1.20 
   1   4  -8   27.20    1.30 
  -1   4   8   29.70    1.40 
   0  -4   8   95.79    2.60 
   0  -4  -8   99.09    2.70 
   0  -4  -8   95.79    2.20 
   0   4  -8   99.09    2.60 
   0   4   8   94.29    2.70 
   0   4  -8  100.29    2.60 
  -1  -4  -8    3.20    0.60 
  -1  -4  -8    2.80    0.40 
   1  -4   8    1.50    0.50 
   1   4   8    1.90    0.60 
  -1   4  -8    2.00    0.50 
  -1   4  -8    2.40    0.60 
  -2  -4  -8   49.50    1.40 
  -2  -4  -8   44.80    1.80 
   2  -4   8   45.80    1.70 
  -2   4  -8   52.09    1.60 
   2   4   8   51.49    1.90 
  -2   4  -8   49.30    1.80 
   3  -4   8   16.90    1.10 
  -3  -4  -8   16.50    1.20 
  -3  -4  -8   16.40    0.90 
   3   4   8   16.70    1.20 
  -3   4  -8   16.70    0.90 
  -3   4  -8   18.00    1.20 
   4  -4   8   19.80    1.20 
  -4  -4  -8   18.50    1.30 
  -4   4  -8   20.20    1.20 
  -4   4  -8   20.20    1.30 
   4   4   8   18.30    1.30 
   5  -4   8    9.10    1.00 
  -5  -4  -8    9.50    1.10 
   5   4   8    9.00    1.00 
  -5   4  -8   10.10    1.00 
  -5   4  -8    7.30    0.90 
  -6  -4  -8   96.09    3.00 
   6  -4   8  103.29    2.90 
  -6   4  -8  107.59    3.00 
  -6   4  -8   96.49    3.00 
   6   4   8   99.59    3.00 
   7  -4   8   98.69    3.00 
  -7  -4  -8   99.49    3.10 
  -7   4  -8   95.09    3.00 
  -7   4  -8   99.29    3.00 
   7   4   8   94.79    2.90 
   8  -4   8   13.20    1.20 
  -8  -4  -8   14.70    1.40 
  -8   4  -8   14.00    1.30 
   8   4   8   14.00    1.30 
  -8   4  -8   11.60    1.20 
   9  -4   8   20.30    1.50 
  -9  -4  -8   20.50    1.60 
  -9   4  -8   23.50    1.60 
   9   4   8   20.30    1.50 
  -9   4  -8   18.80    1.50 
  10  -4   8   17.00    1.50 
 -10  -4  -8   18.40    1.60 
 -10   4  -8   18.60    1.50 
 -10   4  -8   16.50    1.50 
 -11  -4  -8    3.30    1.00 
  11  -4   8    5.30    1.00 
 -11   4  -8    5.40    1.10 
 -11   4  -8    3.10    0.90 
  14  -5  -8   -0.10    0.70 
 -14  -5   8    0.80    0.80 
 -14   5   8   -0.40    0.60 
  14   5  -8   -0.80    0.80 
  13  -5  -8    1.10    0.70 
 -13  -5   8    1.10    0.80 
  13   5  -8    1.10    0.80 
 -13   5   8    0.90    0.70 
  12  -5  -8    1.80    0.70 
 -12  -5   8    1.30    0.80 
 -12   5   8    1.80    0.80 
  12   5  -8    1.60    0.90 
  11  -5  -8    3.40    0.80 
 -11  -5   8    3.50    0.90 
 -11   5   8    3.10    0.80 
  11   5  -8    3.00    0.90 
  10  -5  -8   35.10    2.00 
 -10  -5   8   33.00    1.90 
  10  -5  -8   38.10    1.70 
  10  -5  -8   32.80    1.60 
  10   5  -8   34.10    1.90 
 -10   5   8   33.60    1.60 
 -10   5   8   37.30    1.80 
   9  -5  -8    5.20    0.80 
   9  -5  -8    5.80    0.80 
  -9  -5   8    6.10    1.00 
   9  -5  -8    5.20    0.90 
  -9   5   8    5.50    0.80 
  -9   5   8    6.00    0.90 
  -9   5   8    6.90    0.90 
   9   5  -8    5.30    1.00 
   8  -5  -8    0.30    0.40 
  -8  -5   8    0.90    0.60 
   8  -5  -8    0.40    0.50 
   8  -5  -8    0.80    0.60 
  -8   5   8   -0.30    0.50 
   8   5  -8    0.40    0.60 
  -8   5   8    0.50    0.50 
  -8   5   8    0.40    0.50 
   7  -5  -8    0.40    0.40 
  -7  -5   8   -0.10    0.50 
   7  -5  -8    0.20    0.50 
   7  -5  -8    0.30    0.50 
  -7   5   8    0.60    0.50 
   7   5  -8   -0.60    0.60 
  -7   5   8    0.30    0.50 
  -7   5   8    0.20    0.50 
   6  -5  -8    1.50    0.60 
   6  -5  -8    1.40    0.50 
  -6  -5   8    1.50    0.60 
   6  -5  -8    1.10    0.60 
  -6   5   8    1.20    0.50 
  -6   5   8    1.90    0.60 
   6   5  -8    1.70    0.70 
   6   5  -8    1.00    0.40 
  -6   5   8    1.00    0.60 
   5  -5  -8  197.38    4.10 
   5  -5  -8  192.08    4.40 
  -5  -5   8  193.48    4.50 
  -5   5   8  195.28    4.30 
  -5   5   8  186.68    4.50 
   5   5  -8  194.68    4.00 
   5   5  -8  185.58    4.60 
   4  -5  -8   37.20    1.60 
  -4  -5   8   39.30    1.70 
   4  -5  -8   35.80    1.40 
  -4   5   8   37.00    1.70 
   4   5  -8   34.70    1.40 
  -4   5   8   35.50    1.60 
   4   5  -8   36.60    1.70 
   3  -5  -8  103.49    2.90 
   3  -5  -8  108.79    2.60 
  -3  -5   8  101.19    2.90 
   3   5  -8  104.99    3.00 
  -3   5   8  106.59    2.90 
   3   5  -8  106.39    2.70 
  -3   5   8  110.19    3.10 
   2  -5  -8  103.89    2.90 
   2  -5  -8   99.59    2.40 
  -2  -5   8  100.59    2.90 
   2   5  -8   92.99    2.80 
  -2   5   8  106.09    3.00 
   2   5  -8  105.39    2.70 
   1  -5  -8   40.40    1.70 
   1  -5  -8   36.80    1.30 
  -1  -5   8   34.80    1.60 
   1   5  -8   39.30    1.70 
  -1   5   8   38.30    1.80 
   1   5  -8   37.70    1.60 
   0  -5   8  136.59    3.40 
   0  -5  -8  131.49    3.00 
   0  -5  -8  132.49    3.50 
   0   5  -8  131.69    3.30 
   0   5   8  133.29    3.60 
   0   5  -8  136.69    3.40 
   1  -5   8   46.90    1.90 
  -1  -5  -8   46.60    1.90 
  -1   5  -8   41.50    1.70 
   1   5   8   46.90    2.00 
  -1   5  -8   46.70    1.80 
   2  -5   8   13.60    1.10 
  -2  -5  -8   12.10    1.20 
   2   5   8   14.00    1.30 
  -2   5  -8   13.60    1.00 
  -2   5  -8   14.80    1.20 
  -3  -5  -8   93.09    2.90 
   3  -5   8   92.29    2.80 
   3   5   8   90.69    2.90 
  -3   5  -8   93.09    2.80 
  -4  -5  -8    5.90    0.90 
   4  -5   8    6.30    0.90 
   4   5   8    5.50    0.90 
  -4   5  -8    5.80    0.90 
  -5  -5  -8    1.20    0.70 
   5  -5   8    1.50    0.70 
   5   5   8    1.10    0.70 
  -5   5  -8    0.70    0.60 
   6  -5   8    2.20    0.70 
  -6  -5  -8    2.40    0.80 
   6   5   8    2.80    0.80 
  -6   5  -8    2.40    0.70 
  -6   5  -8    2.70    0.70 
   7  -5   8   44.80    2.10 
  -7  -5  -8   46.90    2.20 
  -7   5  -8   49.60    2.20 
   7   5   8   48.60    2.20 
  -7   5  -8   50.49    2.20 
  -8  -5  -8   16.40    1.60 
   8  -5   8   16.60    1.50 
  -8   5  -8   14.40    1.40 
   8   5   8   18.20    1.50 
  -8   5  -8   17.80    1.50 
  -9  -5  -8    0.00    0.70 
   9  -5   8   -0.30    0.70 
  -9   5  -8    0.50    0.70 
   9   5   8    0.60    0.70 
  -9   5  -8    0.20    0.70 
 -10  -5  -8    1.80    0.90 
  10  -5   8    1.00    0.80 
 -10   5  -8    1.50    0.80 
 -10   5  -8    2.00    0.80 
  12  -6  -8   86.09    3.00 
 -12  -6   8   82.69    3.30 
  12   6  -8   82.29    3.30 
 -12   6   8   90.59    3.20 
  11  -6  -8    0.60    0.60 
 -11  -6   8   -0.20    0.70 
  11   6  -8    0.80    0.80 
 -11   6   8    1.80    0.80 
 -10  -6   8    4.10    1.00 
  10  -6  -8    3.50    0.80 
  10  -6  -8    4.90    0.90 
  10   6  -8    3.90    1.10 
 -10   6   8    3.10    0.80 
 -10   6   8    5.90    1.00 
   9  -6  -8   43.30    2.10 
  -9  -6   8   44.90    2.30 
   9  -6  -8   50.09    2.00 
   9  -6  -8   48.00    2.10 
  -9   6   8   48.10    2.10 
  -9   6   8   49.10    3.00 
  -9   6   8   51.69    2.10 
   9   6  -8   46.10    2.30 
   8  -6  -8   37.80    1.90 
   8  -6  -8   35.90    1.80 
   8  -6  -8   38.10    1.70 
  -8  -6   8   36.80    2.10 
  -8   6   8   37.80    1.90 
  -8   6   8   36.80    1.80 
  -8   6   8   37.90    1.80 
   8   6  -8   35.50    2.10 
  -7  -6   8   48.90    2.20 
   7  -6  -8   49.80    2.10 
   7  -6  -8   50.29    2.20 
   7  -6  -8   49.20    1.90 
  -7   6   8   49.60    2.00 
  -7   6   8   43.40    2.10 
   7   6  -8   48.30    2.30 
  -6  -6   8    0.40    0.60 
   6  -6  -8    0.40    0.60 
   6  -6  -8    0.50    0.50 
  -6   6   8    0.70    0.60 
   6   6  -8    0.40    0.60 
  -6   6   8    0.10    0.60 
   5  -6  -8    5.90    0.90 
   5  -6  -8    5.30    0.70 
  -5  -6   8    5.90    1.00 
  -5   6   8    6.40    1.00 
  -5   6   8    6.40    1.00 
   5   6  -8    6.10    1.00 
   5   6  -8    6.80    0.80 
   4  -6  -8  182.68    4.00 
   4  -6  -8  181.58    4.40 
  -4  -6   8  176.48    4.50 
   4   6  -8  180.48    4.10 
  -4   6   8  176.08    4.50 
   4   6  -8  178.48    4.60 
  -4   6   8  181.28    4.40 
   3  -6  -8   97.39    3.00 
  -3  -6   8   91.39    3.00 
   3  -6  -8   99.29    2.80 
   3   6  -8   90.09    2.70 
  -3   6   8   97.59    2.90 
   3   6  -8   96.89    3.00 
  -3   6   8   97.89    3.10 
  -2  -6   8   27.70    1.60 
   2  -6  -8   28.00    1.60 
   2   6  -8   25.00    1.40 
  -2   6   8   25.50    1.60 
  -2   6   8   27.90    1.60 
   2   6  -8   26.30    1.60 
   1  -6  -8   30.70    1.70 
  -1  -6   8   25.40    1.60 
   1   6  -8   30.60    1.60 
   1   6  -8   27.00    1.50 
  -1   6   8   33.60    1.80 
   0  -6  -8   45.30    2.00 
   0  -6   8   43.80    2.00 
   0   6   8   43.20    2.00 
   0   6  -8   46.00    1.90 
   0   6  -8   45.40    1.90 
   1  -6   8   14.70    1.30 
  -1  -6  -8   11.20    1.20 
  -1   6  -8   16.00    1.30 
  -1   6  -8   16.20    1.20 
   1   6   8   11.90    1.30 
  -2  -6  -8   14.10    1.30 
   2  -6   8   15.40    1.30 
  -2   6  -8   10.50    1.10 
   2   6   8   12.70    1.30 
  -3  -6  -8   -0.10    0.60 
   3  -6   8    0.20    0.60 
   3   6   8    0.20    0.70 
  -3   6  -8    0.70    0.60 
  -4  -6  -8    0.10    0.60 
   4  -6   8    0.80    0.70 
  -4   6  -8   -0.10    0.60 
   4   6   8    0.20    0.60 
   5  -6   8   -0.40    0.60 
  -5  -6  -8    1.00    0.70 
  -5   6  -8    0.00    0.60 
   5   6   8    0.20    0.70 
   6  -6   8   19.90    1.60 
  -6  -6  -8   16.10    1.60 
   6   6   8   16.30    1.60 
  -6   6  -8   20.20    1.60 
  -7  -6  -8   87.49    3.20 
   7  -6   8   88.19    3.10 
  -7   6  -8   85.99    3.10 
   7   6   8   90.19    3.20 
  -8  -6  -8   14.10    1.50 
   8  -6   8   13.10    1.50 
  -8   6  -8   13.80    1.50 
   8   6   8   14.60    1.50 
  -8   6  -8   17.60    1.70 
   9  -7  -8    0.60    0.70 
  -9  -7   8    0.40    0.80 
   9  -7  -8    0.80    0.80 
  -9   7   8    1.10    0.70 
   9   7  -8    1.20    0.90 
  -8  -7   8    0.60    0.80 
   8  -7  -8    1.00    0.80 
   8  -7  -8    2.10    0.80 
  -8   7   8    0.50    1.10 
  -8   7   8    1.20    0.70 
   8   7  -8    1.50    0.90 
   7  -7  -8   71.19    2.80 
  -7  -7   8   64.39    2.80 
   7  -7  -8   64.69    2.60 
   7   7  -8   67.69    2.90 
  -7   7   8   65.99    2.70 
  -7   7   8   71.19    2.70 
   6  -7  -8    7.80    1.10 
  -6  -7   8    8.40    1.20 
  -6   7   8    8.80    1.20 
   6   7  -8    7.50    1.30 
  -6   7   8    5.90    1.00 
  -5  -7   8    3.50    1.00 
   5  -7  -8    2.70    0.80 
  -5   7   8    3.60    0.80 
   5   7  -8    3.60    0.80 
  -5   7   8    4.10    1.00 
   5   7  -8    2.70    0.90 
  -4  -7   8   10.00    1.30 
   4  -7  -8    8.60    1.10 
   4   7  -8   11.50    1.20 
  -4   7   8   10.40    1.30 
   4   7  -8    7.90    1.20 
  -4   7   8    8.60    1.10 
   3  -7  -8   47.60    2.20 
  -3  -7   8   46.10    2.30 
  -3   7   8   48.50    2.20 
   3   7  -8   49.60    2.10 
  -3   7   8   46.40    2.30 
   3   7  -8   48.80    2.30 
   2  -7  -8   44.50    2.20 
  -2  -7   8   42.70    2.10 
  -2   7   8   44.40    2.10 
   2   7  -8   39.20    1.90 
  -2   7   8   44.00    2.20 
   2   7  -8   42.30    2.10 
   1  -7  -8   25.50    1.70 
  -1  -7   8   30.10    1.90 
   1   7  -8   25.60    1.70 
   1   7  -8   26.70    1.60 
  -1   7   8   24.90    1.80 
   0  -7  -8   18.30    1.60 
   0  -7   8   20.20    1.60 
   0   7  -8   20.60    1.50 
   0   7   8   14.20    1.50 
   0   7  -8   18.10    1.40 
   1  -7   8   27.90    1.80 
  -1  -7  -8   28.80    1.90 
   1   7   8   31.30    2.00 
  -1   7  -8   28.10    1.70 
  -2  -7  -8   -0.70    0.60 
   2  -7   8   -0.20    0.60 
   2   7   8   -0.20    0.80 
  -2   7  -8    0.50    0.70 
  -3  -7  -8   23.90    1.80 
   3  -7   8   27.30    1.80 
   3   7   8   24.10    1.80 
  -3   7  -8   25.00    1.70 
  -4  -7  -8    2.50    0.90 
   4  -7   8    2.60    0.90 
  -4   7  -8    2.90    0.90 
   4   7   8    3.50    1.00 
  -5  -7  -8   26.30    1.90 
   5  -7   8   22.40    1.80 
  -5   7  -8   27.00    1.90 
   5   7   8   25.70    2.00 
  -3  -8   8    5.30    1.10 
   3  -8  -8    5.90    1.20 
  -3   8   8    5.70    1.20 
   3   8  -8    3.60    1.00 
  -3   8   8    3.90    1.00 
   3   8  -8    5.90    1.20 
  -2  -8   8   -0.40    0.70 
   2  -8  -8    0.20    0.80 
  -2   8   8    0.10    0.80 
   2   8  -8    0.80    0.70 
   2   8  -8    0.30    0.80 
   1  -8  -8   90.19    3.30 
  -1  -8   8   90.19    3.40 
   1   8  -8   90.99    3.20 
   1   8  -8   95.19    3.30 
  -1   8   8   95.39    3.50 
 -17   0   9   -0.10    0.70 
 -16   0   9    0.00    0.60 
 -15   0   9    0.10    0.60 
 -14   0   9   -0.20    0.50 
  14   0  -9   -0.30    0.50 
 -13   0   9   -0.20    0.50 
  13   0  -9   -0.50    0.50 
 -12   0   9   -0.60    0.40 
  12   0  -9   -0.40    0.50 
  11   0  -9   -0.10    0.50 
 -11   0   9   -0.30    0.40 
  10   0  -9    0.30    0.50 
 -10   0   9    0.50    0.40 
  -9   0   9   -0.40    0.30 
   9   0  -9    0.40    0.40 
   8   0  -9    0.00    0.40 
  -8   0   9   -0.20    0.30 
   7   0  -9   -0.40    0.30 
   7   0  -9    0.20    0.10 
  -7   0   9   -0.40    0.20 
  -6   0   9    0.40    0.30 
   6   0  -9    0.20    0.20 
   6   0  -9    0.40    0.30 
   5   0  -9    0.20    0.20 
   5   0  -9    0.20    0.40 
  -5   0   9    0.00    0.20 
   4   0  -9    0.20    0.40 
   4   0  -9    0.00    0.20 
  -4   0   9    0.10    0.20 
   3   0  -9    0.00    0.20 
   3   0  -9    0.10    0.30 
  -3   0   9    0.00    0.10 
   2   0  -9    0.40    0.30 
   2   0  -9    0.50    0.30 
  -2   0   9   -0.10    0.10 
   1   0  -9    0.20    0.30 
   1   0  -9    0.20    0.30 
   0   0   9    0.20    0.10 
   0   0  -9   -0.10    0.30 
   0   0  -9    0.10    0.30 
   1   0   9    0.10    0.10 
  -1   0  -9    0.20    0.30 
  -1   0  -9    0.30    0.30 
  -2   0  -9    0.10    0.20 
   2   0   9    0.20    0.30 
   2   0   9    0.10    0.20 
  -2   0  -9    0.10    0.30 
  -2   0  -9    0.20    0.30 
  -3   0  -9    0.10    0.40 
  -3   0  -9    0.10    0.20 
   3   0   9    0.00    0.30 
   3   0   9    0.20    0.20 
  -3   0  -9    0.20    0.30 
   4   0   9    0.00    0.30 
  -4   0  -9    0.30    0.30 
  -4   0  -9    0.00    0.40 
  -4   0  -9    0.00    0.20 
  -5   0  -9    0.20    0.40 
   5   0   9    0.30    0.30 
  -5   0  -9    0.00    0.30 
  -5   0  -9    0.40    0.30 
  -6   0  -9   -0.10    0.40 
   6   0   9   -0.10    0.30 
  -6   0  -9    0.20    0.30 
  -6   0  -9   -0.20    0.40 
  -7   0  -9   -0.30    0.50 
  -7   0  -9   -0.20    0.30 
  -8   0  -9   -0.10    0.50 
  -8   0  -9    0.20    0.40 
  -9   0  -9   -0.20    0.40 
  -9   0  -9    0.20    0.60 
 -10   0  -9    0.20    0.50 
 -10   0  -9   -0.30    0.60 
 -11   0  -9    0.30    0.70 
 -12   0  -9    0.80    0.70 
 -13   0  -9    0.00    0.70 
 -17  -1   9    0.70    0.80 
 -17   1   9   -0.10    0.80 
 -16  -1   9   84.99    3.20 
 -16   1   9   86.79    3.20 
 -15  -1   9    0.20    0.70 
  15   1  -9    0.40    0.80 
 -15   1   9    0.20    0.60 
 -14  -1   9   24.00    1.60 
  14   1  -9   25.50    1.50 
 -14   1   9   26.10    1.60 
  13  -1  -9   19.60    1.30 
 -13  -1   9   16.80    1.40 
  13   1  -9   17.40    1.30 
 -13   1   9   19.70    1.40 
  12  -1  -9    0.30    0.50 
 -12  -1   9    1.30    0.60 
 -12   1   9    0.90    0.50 
  12   1  -9    0.40    0.60 
 -11  -1   9  224.18    4.90 
  11  -1  -9  218.68    4.80 
 -11   1   9  227.18    4.90 
  11   1  -9  213.98    4.90 
 -10  -1   9   74.69    2.30 
  10  -1  -9   76.39    2.40 
  10   1  -9   74.79    2.40 
 -10   1   9   76.69    2.30 
  -9  -1   9   18.30    1.10 
   9  -1  -9   18.60    1.10 
   9   1  -9   17.10    1.20 
  -9   1   9   19.00    1.00 
   8  -1  -9  102.89    2.10 
  -8  -1   9  102.09    2.60 
   8  -1  -9  103.09    2.70 
  -8   1   9  106.79    2.50 
   8   1  -9   97.79    2.70 
   7  -1  -9   16.30    1.00 
   7  -1  -9   16.30    0.60 
  -7  -1   9   16.50    0.90 
  -7   1   9   16.20    0.80 
   7   1  -9   15.00    1.00 
   6  -1  -9   48.40    1.70 
   6  -1  -9   50.39    1.30 
  -6  -1   9   46.20    1.40 
  -6   1   9   49.40    1.40 
   6   1  -9   49.00    1.10 
   6   1  -9   48.60    1.70 
   5  -1  -9  231.18    4.20 
   5  -1  -9  217.08    4.70 
  -5  -1   9  232.88    4.30 
  -5   1   9  229.78    4.10 
   5   1  -9  223.08    4.70 
   5   1  -9  234.48    4.00 
   4  -1  -9  121.89    2.50 
  -4  -1   9  120.49    2.50 
   4  -1  -9  119.29    2.90 
   4   1  -9  120.69    2.40 
  -4   1   9  114.39    2.80 
   4   1  -9  116.99    2.90 
  -4   1   9  121.09    2.20 
   3  -1  -9  291.77    5.70 
   3  -1  -9  292.47    5.30 
  -3  -1   9  293.87    5.10 
  -3   1   9  292.47    4.80 
   3   1  -9  301.47    5.20 
   3   1  -9  289.57    5.70 
  -3   1   9  291.27    5.70 
   2  -1  -9  202.98    4.20 
   2  -1  -9  206.88    4.00 
  -2  -1   9  203.78    3.70 
   2   1  -9  200.78    4.20 
   2   1  -9  200.68    3.90 
  -2   1   9  203.48    4.20 
   1  -1  -9 1260.57   20.50 
  -1  -1   9 1262.37   20.10 
   1  -1  -9 1245.08   20.70 
  -1   1   9 1261.87   20.70 
   1   1  -9 1241.48   20.40 
   1   1  -9 1263.87   20.70 
   0  -1   9   26.20    0.80 
   0  -1  -9   25.70    1.10 
   0  -1  -9   22.10    1.10 
   0   1   9   26.30    1.10 
   0   1  -9   24.50    1.10 
   0   1  -9   24.40    1.00 
  -1  -1  -9  320.77    6.20 
   1  -1   9  329.97    5.60 
  -1  -1  -9  328.77    6.20 
   1   1   9  330.57    6.10 
  -1   1  -9  329.57    6.10 
  -1   1  -9  325.97    6.00 
  -2  -1  -9    8.00    0.80 
  -2  -1  -9    7.90    0.30 
   2  -1   9    8.40    0.50 
  -2  -1  -9    7.00    0.70 
  -2   1  -9    8.00    0.70 
   2   1   9    7.40    0.70 
  -2   1  -9    7.10    0.50 
  -2   1  -9    9.00    0.80 
  -3  -1  -9    0.50    0.40 
  -3  -1  -9    0.00    0.20 
   3  -1   9    0.30    0.30 
  -3  -1  -9   -0.10    0.30 
  -3   1  -9    0.50    0.30 
  -3   1  -9    0.10    0.20 
   3   1   9   -0.30    0.30 
  -3   1  -9    0.60    0.40 
  -4  -1  -9    0.40    0.40 
  -4  -1  -9    1.00    0.50 
  -4  -1  -9    0.00    0.20 
   4  -1   9    0.60    0.30 
  -4   1  -9    0.70    0.30 
   4   1   9    0.40    0.40 
  -4   1  -9    0.80    0.30 
  -4   1  -9    0.80    0.50 
   5  -1   9    1.50    0.40 
  -5  -1  -9    1.20    0.30 
  -5  -1  -9    1.60    0.50 
  -5  -1  -9    1.90    0.60 
   5   1   9    1.20    0.40 
  -5   1  -9    1.70    0.50 
  -5   1  -9    1.70    0.40 
  -5   1  -9    1.00    0.40 
  -6  -1  -9   31.70    1.30 
  -6  -1  -9   34.10    1.60 
  -6  -1  -9   34.30    1.20 
  -6   1  -9   31.10    1.30 
   6   1   9   31.70    1.30 
  -7  -1  -9    9.80    1.10 
  -7  -1  -9    9.70    0.80 
  -7   1  -9   14.00    1.20 
   7   1   9   11.30    1.30 
  -7   1  -9    9.10    0.80 
  -8  -1  -9   26.80    1.50 
  -8   1  -9   27.40    1.50 
  -8   1  -9   24.50    1.30 
  -9  -1  -9   -0.10    0.50 
  -9   1  -9   -0.10    0.40 
  -9   1  -9    0.90    0.60 
 -10  -1  -9   35.00    1.80 
 -10   1  -9   31.40    1.80 
 -10   1  -9   30.20    1.60 
 -11  -1  -9   45.80    2.20 
 -11   1  -9   44.90    2.10 
 -11   1  -9   43.90    2.00 
 -12  -1  -9   92.59    3.20 
 -12   1  -9   91.59    3.20 
 -16  -2   9   12.80    1.50 
 -16   2   9   10.60    1.30 
 -15  -2   9   48.30    2.30 
 -15   2   9   44.60    2.20 
  15   2  -9   44.40    2.10 
 -14  -2   9   29.40    1.80 
 -14   2   9   31.30    1.70 
  14   2  -9   28.50    1.70 
 -13  -2   9    5.80    1.00 
  13   2  -9    7.00    1.00 
 -13   2   9    5.90    0.90 
 -12  -2   9    0.20    0.50 
  12  -2  -9    0.10    0.50 
  12   2  -9    0.10    0.60 
 -12   2   9   -0.10    0.50 
 -11  -2   9   37.30    1.70 
  11  -2  -9   35.60    1.60 
 -11   2   9   40.20    1.70 
  11   2  -9   36.50    1.80 
  10  -2  -9    2.30    0.60 
 -10  -2   9    1.80    0.60 
 -10   2   9    1.50    0.50 
  10   2  -9    0.90    0.60 
   9  -2  -9    6.80    0.80 
  -9  -2   9    6.60    0.80 
   9   2  -9    6.90    0.90 
  -9   2   9    6.30    0.70 
  -8  -2   9  313.67    6.20 
   8  -2  -9  325.27    5.70 
   8  -2  -9  321.47    6.30 
  -8   2   9  327.67    6.00 
   8   2  -9  304.97    6.40 
   7  -2  -9    7.40    0.60 
   7  -2  -9    7.90    0.80 
  -7  -2   9    7.70    0.80 
  -7   2   9    7.60    0.60 
   7   2  -9    6.50    0.80 
  -7   2   9    6.30    0.80 
   6  -2  -9  161.48    3.20 
   6  -2  -9  163.88    3.70 
  -6  -2   9  158.98    3.40 
  -6   2   9  158.88    3.70 
   6   2  -9  155.08    3.70 
   6   2  -9  158.08    2.90 
  -6   2   9  162.58    3.20 
  -5  -2   9    0.50    0.30 
   5  -2  -9    0.00    0.30 
   5  -2  -9    0.20    0.30 
   5   2  -9    0.20    0.40 
   5   2  -9    0.00    0.20 
  -5   2   9    0.20    0.20 
  -5   2   9    0.30    0.30 
  -4  -2   9   21.50    0.90 
   4  -2  -9   21.30    0.70 
   4  -2  -9   22.80    1.20 
   4  -2  -9   21.40    0.90 
  -4   2   9   20.80    0.70 
   4   2  -9   22.00    1.10 
  -4   2   9   20.50    1.10 
   4   2  -9   22.50    0.80 
  -3  -2   9  128.49    2.70 
   3  -2  -9  129.79    2.80 
   3  -2  -9  127.59    3.10 
   3  -2  -9  128.79    2.30 
  -3   2   9  124.79    3.00 
   3   2  -9  126.39    3.10 
   3   2  -9  127.59    2.70 
   2  -2  -9   36.60    1.50 
  -2  -2   9   40.00    1.20 
   2  -2  -9   39.80    1.40 
   2   2  -9   36.30    1.20 
   2   2  -9   39.90    1.50 
  -2   2   9   39.70    1.50 
   1  -2  -9  125.39    2.80 
  -1  -2   9  120.09    2.60 
   1  -2  -9  124.79    3.00 
   1   2  -9  120.39    2.70 
   1   2  -9  120.79    2.90 
  -1   2   9  115.79    2.90 
   0  -2  -9  130.09    3.10 
   0  -2  -9  137.59    3.20 
   0  -2   9  135.49    2.80 
   0   2   9  133.69    3.20 
   0   2  -9  139.59    3.10 
   0   2  -9  135.59    3.00 
   1  -2   9   19.50    0.90 
  -1  -2  -9   21.70    1.10 
  -1  -2  -9   18.00    1.10 
  -1   2  -9   18.90    1.00 
  -1   2  -9   18.10    0.90 
   1   2   9   19.70    1.10 
   2  -2   9  176.58    3.60 
  -2  -2  -9  183.28    3.20 
  -2  -2  -9  180.18    4.00 
   2   2   9  176.58    3.90 
  -2   2  -9  179.58    3.70 
  -2   2  -9  179.48    3.90 
  -3  -2  -9    1.50    0.30 
  -3  -2  -9    1.10    0.50 
   3  -2   9    0.40    0.30 
  -3   2  -9    1.20    0.40 
  -3   2  -9    1.10    0.50 
   3   2   9    1.40    0.50 
  -3   2  -9    1.00    0.40 
   4  -2   9   58.29    1.70 
  -4  -2  -9   59.69    2.00 
  -4   2  -9   61.49    1.60 
  -4   2  -9   59.79    1.80 
  -4   2  -9   59.09    2.00 
   4   2   9   56.19    1.90 
   5  -2   9   25.30    1.20 
  -5  -2  -9   25.60    1.40 
   5   2   9   25.10    1.20 
  -5   2  -9   26.10    1.40 
  -5   2  -9   24.40    1.20 
   6  -2   9    0.30    0.40 
  -6  -2  -9    0.20    0.50 
  -6   2  -9    0.00    0.40 
   6   2   9    0.00    0.40 
  -6   2  -9    0.40    0.50 
  -7  -2  -9  110.19    3.10 
   7  -2   9  107.19    2.90 
  -7   2  -9  110.39    2.90 
  -7   2  -9  112.19    3.10 
   7   2   9  110.59    2.80 
  -8  -2  -9  190.78    4.60 
   8  -2   9  196.18    4.40 
  -8   2  -9  188.68    4.60 
  -8   2  -9  191.58    4.40 
  -9  -2  -9    4.80    0.90 
  -9   2  -9    4.30    0.80 
  -9   2  -9    4.20    0.90 
 -10  -2  -9   -0.40    0.60 
 -10   2  -9   -0.20    0.60 
 -10   2  -9   -0.20    0.50 
 -11  -2  -9    3.60    0.90 
 -11   2  -9    3.80    0.90 
 -11   2  -9    1.40    0.70 
 -12  -2  -9   17.80    1.60 
 -12   2  -9   19.50    1.70 
 -12   2  -9   15.60    1.40 
 -16  -3   9    2.00    0.90 
 -16   3   9    2.50    0.90 
  16   3  -9    2.70    0.90 
 -15  -3   9   10.80    1.40 
 -15   3   9   10.70    1.30 
  15   3  -9   10.20    1.30 
 -14  -3   9   68.09    2.80 
 -14   3   9   70.49    2.70 
  14   3  -9   70.09    2.70 
 -13  -3   9   70.09    2.70 
  13   3  -9   73.09    2.70 
 -13   3   9   70.49    2.60 
  12  -3  -9   34.30    1.60 
 -12  -3   9   37.60    1.90 
 -12   3   9   37.30    1.70 
  12   3  -9   34.30    1.80 
  11  -3  -9   65.29    2.30 
 -11  -3   9   67.79    2.50 
 -11   3   9   67.19    2.30 
  11   3  -9   71.19    2.50 
 -10  -3   9   63.89    2.30 
  10  -3  -9   65.69    2.20 
  10   3  -9   64.29    2.40 
 -10   3   9   64.39    2.10 
  -9  -3   9  270.97    5.70 
   9  -3  -9  266.47    5.10 
   9  -3  -9  264.57    5.60 
  -9   3   9  272.07    5.40 
  -9   3   9  270.97    5.10 
   9   3  -9  268.27    5.80 
  -8  -3   9    0.70    0.50 
   8  -3  -9    0.50    0.50 
   8  -3  -9    0.40    0.40 
   8   3  -9    0.20    0.50 
  -8   3   9   -0.10    0.40 
  -8   3   9    0.40    0.40 
  -8   3   9    0.10    0.30 
   7  -3  -9   20.70    1.00 
   7  -3  -9   20.90    1.30 
  -7  -3   9   23.10    1.20 
   7   3  -9   22.40    1.40 
  -7   3   9   21.70    1.20 
  -7   3   9   22.40    1.00 
  -7   3   9   21.50    1.00 
   6  -3  -9  194.58    4.00 
   6  -3  -9  196.68    4.40 
  -6  -3   9  194.78    4.20 
   6  -3  -9  196.88    3.80 
   6   3  -9  194.18    3.60 
  -6   3   9  196.08    3.90 
   6   3  -9  189.48    4.40 
  -6   3   9  193.88    4.30 
   5  -3  -9   18.30    0.80 
   5  -3  -9   17.80    1.00 
  -5  -3   9   18.20    1.10 
   5  -3  -9   18.30    1.20 
   5   3  -9   17.70    1.20 
   5   3  -9   17.50    0.80 
  -5   3   9   19.40    0.80 
  -5   3   9   19.50    1.20 
  -4  -3   9  142.99    3.20 
   4  -3  -9  145.09    3.20 
   4  -3  -9  147.19    2.80 
   4  -3  -9  139.49    3.50 
   4   3  -9  137.39    3.40 
  -4   3   9  147.99    2.80 
  -4   3   9  139.79    3.40 
   4   3  -9  145.89    3.00 
   3  -3  -9  177.98    4.00 
   3  -3  -9  168.28    3.70 
   3  -3  -9  174.38    3.20 
  -3  -3   9  167.98    3.60 
   3   3  -9  173.98    3.50 
  -3   3   9  169.18    3.90 
   3   3  -9  171.48    3.90 
   2  -3  -9  421.26    6.90 
  -2  -3   9  413.06    7.50 
   2  -3  -9  412.16    7.90 
   2  -3  -9  419.36    7.60 
   2   3  -9  423.86    7.40 
   2   3  -9  408.76    7.70 
  -2   3   9  399.96    7.80 
  -1  -3   9   14.70    0.90 
   1  -3  -9   16.70    1.00 
   1  -3  -9   17.40    0.60 
   1   3  -9   17.30    0.90 
  -1   3   9   16.50    1.00 
   1   3  -9   19.10    1.10 
   0  -3   9    9.70    0.80 
   0  -3  -9    9.90    0.90 
   0   3  -9   11.30    0.80 
   0   3   9    9.70    0.90 
   0   3  -9   10.70    0.80 
  -1  -3  -9   -0.10    0.40 
   1  -3   9   -0.20    0.30 
  -1   3  -9   -0.20    0.40 
   1   3   9    0.30    0.40 
  -1   3  -9   -0.10    0.40 
  -2  -3  -9  191.98    4.30 
   2  -3   9  193.78    4.00 
  -2   3  -9  196.98    4.20 
   2   3   9  192.48    4.30 
  -2   3  -9  196.88    4.00 
   3  -3   9  318.97    6.10 
  -3  -3  -9  314.37    6.40 
  -3   3  -9  320.17    6.10 
  -3   3  -9  329.37    5.90 
   3   3   9  320.47    6.40 
  -3   3  -9  327.67    6.40 
   4  -3   9   77.39    2.20 
  -4  -3  -9   78.09    2.50 
   4   3   9   75.29    2.30 
  -4   3  -9   74.89    2.20 
  -4   3  -9   77.69    2.40 
   5  -3   9   37.20    1.50 
  -5  -3  -9   34.80    1.70 
   5   3   9   37.20    1.60 
  -5   3  -9   39.60    1.70 
  -5   3  -9   37.30    1.50 
   6  -3   9  171.48    3.90 
  -6  -3  -9  168.68    4.20 
  -6   3  -9  171.58    4.00 
  -6   3  -9  160.98    4.10 
   6   3   9  166.78    4.00 
  -7  -3  -9   92.99    2.90 
   7  -3   9   93.59    2.70 
   7   3   9   89.09    2.70 
  -7   3  -9   95.69    2.80 
  -7   3  -9   94.19    2.90 
  -8  -3  -9    4.80    0.90 
   8  -3   9    5.80    0.90 
  -8   3  -9    4.60    0.80 
   8   3   9    5.60    0.80 
  -8   3  -9    4.00    0.80 
  -9  -3  -9   38.60    2.00 
   9  -3   9   39.70    1.90 
  -9   3  -9   39.10    1.90 
  -9   3  -9   39.20    2.00 
 -10  -3  -9   66.29    2.60 
  10  -3   9   58.19    2.40 
 -10   3  -9   62.19    2.40 
 -10   3  -9   60.69    2.50 
 -11  -3  -9   21.20    1.70 
  11  -3   9   20.00    1.50 
 -11   3  -9   19.60    1.50 
 -11   3  -9   20.90    1.70 
 -15  -4   9   -0.20    0.80 
 -15   4   9    1.40    0.80 
  15   4  -9    0.30    0.80 
 -14  -4   9   25.70    1.90 
  14   4  -9   23.70    1.80 
 -14   4   9   25.70    1.80 
 -13  -4   9   20.30    1.80 
  13   4  -9   20.30    1.70 
 -13   4   9   19.00    1.50 
 -12  -4   9   18.70    1.50 
 -12   4   9   21.90    1.50 
  12   4  -9   21.00    1.70 
  11  -4  -9    3.60    0.80 
 -11  -4   9    4.90    1.00 
  11   4  -9    3.50    0.90 
 -11   4   9    3.50    0.70 
  10  -4  -9   18.10    1.30 
 -10  -4   9   16.50    1.40 
  10   4  -9   18.00    1.60 
 -10   4   9   17.00    1.20 
 -10   4   9   15.80    1.20 
   9  -4  -9   14.90    1.00 
   9  -4  -9   12.60    1.00 
  -9  -4   9   15.80    1.30 
   9  -4  -9   15.70    1.20 
  -9   4   9   14.20    1.10 
  -9   4   9   16.50    1.20 
  -9   4   9   13.70    1.00 
   9   4  -9   14.40    1.40 
   8  -4  -9    8.90    0.80 
  -8  -4   9    7.50    0.90 
   8  -4  -9    8.50    0.90 
   8  -4  -9    9.40    1.10 
  -8   4   9    9.10    0.90 
   8   4  -9    7.00    1.00 
  -8   4   9    7.80    0.80 
  -8   4   9    9.80    1.00 
   7  -4  -9  203.28    4.30 
   7  -4  -9  205.68    4.70 
   7  -4  -9  198.48    4.20 
  -7  -4   9  201.88    4.60 
   7   4  -9  200.28    4.80 
  -7   4   9  199.18    4.30 
  -7   4   9  203.98    4.60 
  -7   4   9  206.48    4.30 
   6  -4  -9    2.70    0.60 
   6  -4  -9    2.10    0.60 
   6  -4  -9    2.20    0.50 
  -6  -4   9    2.50    0.60 
  -6   4   9    1.70    0.60 
   6   4  -9    2.20    0.50 
  -6   4   9    2.30    0.50 
  -6   4   9    2.70    0.60 
   6   4  -9    1.70    0.60 
   5  -4  -9   25.70    1.10 
  -5  -4   9   26.60    1.40 
   5  -4  -9   26.80    1.50 
   5  -4  -9   22.80    1.20 
   5   4  -9   25.40    1.10 
   5   4  -9   24.50    1.40 
  -5   4   9   25.60    1.20 
  -5   4   9   26.20    1.40 
  -5   4   9   25.50    1.10 
  -4  -4   9   93.49    2.60 
   4  -4  -9   91.59    2.50 
   4  -4  -9   89.49    2.10 
   4  -4  -9   89.29    2.70 
   4   4  -9   89.89    2.30 
  -4   4   9   90.19    2.70 
   4   4  -9   84.49    2.60 
   3  -4  -9    1.10    0.30 
   3  -4  -9    0.20    0.40 
  -3  -4   9    1.30    0.50 
  -3   4   9    0.20    0.50 
   3   4  -9    1.20    0.40 
   3   4  -9    1.70    0.60 
  -2  -4   9  408.96    7.80 
   2  -4  -9  436.06    7.70 
   2  -4  -9  407.96    7.90 
   2   4  -9  417.46    8.00 
  -2   4   9  425.06    8.10 
   2   4  -9  426.36    7.70 
  -1  -4   9   45.00    1.70 
   1  -4  -9   45.00    1.70 
   1   4  -9   44.30    1.60 
   1   4  -9   46.00    1.70 
  -1   4   9   45.30    1.80 
   0  -4   9   73.59    2.20 
   0  -4  -9   74.49    2.30 
   0   4  -9   74.79    2.20 
   0   4   9   72.79    2.40 
   0   4  -9   77.79    2.20 
   1  -4   9    0.00    0.40 
  -1  -4  -9    0.20    0.50 
  -1   4  -9   -0.10    0.40 
  -1   4  -9    0.20    0.40 
   1   4   9    0.00    0.50 
   2  -4   9  131.29    3.20 
  -2  -4  -9  131.79    3.40 
  -2   4  -9  131.09    3.10 
   2   4   9  130.69    3.50 
  -2   4  -9  129.79    3.30 
   3  -4   9  163.68    3.80 
  -3  -4  -9  166.28    4.10 
   3   4   9  166.48    4.10 
  -3   4  -9  163.18    4.00 
  -3   4  -9  162.48    4.50 
   4  -4   9   22.80    1.30 
  -4  -4  -9   20.80    1.40 
   4   4   9   22.80    1.40 
  -4   4  -9   21.10    1.40 
   5  -4   9   86.59    2.60 
  -5  -4  -9   89.69    2.80 
  -5   4  -9   88.49    2.70 
   5   4   9   93.59    2.80 
  -5   4  -9   85.99    2.80 
   6  -4   9   68.89    2.30 
  -6  -4  -9   69.39    2.50 
  -6   4  -9   72.59    2.40 
  -6   4  -9   69.59    2.50 
   6   4   9   70.59    2.50 
  -7  -4  -9    6.40    1.00 
   7  -4   9    6.00    0.90 
   7   4   9    4.70    0.90 
  -7   4  -9    6.00    0.90 
  -7   4  -9    5.30    0.90 
  -8  -4  -9   72.09    2.70 
   8  -4   9   74.49    2.60 
   8   4   9   72.89    2.60 
  -8   4  -9   74.89    2.70 
  -8   4  -9   79.69    2.80 
  -9  -4  -9   37.20    2.10 
   9  -4   9   38.70    2.00 
   9   4   9   40.20    2.80 
  -9   4  -9   38.00    2.00 
  -9   4  -9   37.50    2.00 
  10  -4   9    6.90    1.10 
 -10  -4  -9    8.00    1.20 
 -10   4  -9    9.00    1.30 
 -10   4  -9    5.70    1.00 
 -13  -5   9   -0.20    0.70 
  13  -5  -9    0.50    0.70 
 -13   5   9    0.10    0.70 
  13   5  -9    0.20    0.80 
  12  -5  -9   69.29    2.60 
 -12  -5   9   71.99    2.90 
 -12   5   9   73.19    2.70 
  12   5  -9   70.89    2.90 
  11  -5  -9   88.59    2.80 
 -11  -5   9   85.79    3.10 
  11   5  -9   86.89    3.10 
 -11   5   9   90.99    2.90 
  10  -5  -9    0.10    0.50 
  10  -5  -9    0.00    0.60 
 -10  -5   9    0.70    0.70 
 -10   5   9    0.00    0.60 
  10   5  -9    0.20    0.70 
 -10   5   9    0.10    0.60 
  -9  -5   9   51.49    2.20 
   9  -5  -9   49.40    1.90 
   9  -5  -9   49.70    2.10 
   9  -5  -9   47.90    1.90 
   9   5  -9   49.99    2.30 
  -9   5   9   51.79    2.00 
  -9   5   9   56.79    2.00 
  -9   5   9   49.50    2.10 
   8  -5  -9   39.10    1.90 
   8  -5  -9   35.60    1.60 
  -8  -5   9   40.20    1.90 
   8  -5  -9   40.80    1.70 
  -8   5   9   38.10    1.70 
  -8   5   9   36.00    1.80 
   8   5  -9   38.70    2.00 
  -8   5   9   37.90    1.60 
   7  -5  -9    4.80    0.70 
   7  -5  -9    3.80    0.70 
  -7  -5   9    4.80    0.90 
   7  -5  -9    5.50    0.90 
   7   5  -9    4.70    0.90 
  -7   5   9    4.00    0.80 
  -7   5   9    4.30    0.70 
  -7   5   9    4.90    0.70 
   6  -5  -9    4.20    0.60 
   6  -5  -9    3.60    0.70 
  -6  -5   9    5.50    0.90 
   6  -5  -9    5.70    0.90 
  -6   5   9    3.90    0.70 
  -6   5   9    3.80    0.70 
  -6   5   9    4.80    0.90 
   6   5  -9    5.00    0.90 
  -5  -5   9  129.59    3.50 
   5  -5  -9  123.39    3.00 
   5  -5  -9  131.59    3.40 
   5  -5  -9  126.39    3.60 
  -5   5   9  127.39    3.50 
  -5   5   9  127.29    3.30 
   5   5  -9  127.99    3.00 
   5   5  -9  125.89    3.60 
  -4  -5   9    9.50    1.10 
   4  -5  -9    8.90    1.00 
  -4   5   9    9.20    1.00 
   4   5  -9   11.30    1.20 
  -4   5   9    8.50    1.00 
   4   5  -9    9.40    0.90 
  -3  -5   9   47.20    1.90 
   3  -5  -9   44.60    1.80 
   3   5  -9   45.00    1.90 
   3   5  -9   46.00    1.70 
  -3   5   9   46.30    1.90 
  -2  -5   9   56.69    2.10 
   2  -5  -9   54.39    2.10 
   2   5  -9   53.19    2.10 
   2   5  -9   54.69    1.90 
  -2   5   9   55.99    2.20 
  -1  -5   9   21.70    1.30 
   1  -5  -9   19.90    1.30 
   1   5  -9   21.10    1.30 
  -1   5   9   24.10    1.50 
   1   5  -9   20.20    1.20 
   0  -5   9   19.50    1.30 
   0  -5  -9   17.20    1.30 
   0   5  -9   19.70    1.30 
   0   5  -9   17.70    1.20 
   0   5   9   16.10    1.30 
  -1  -5  -9    1.10    0.60 
   1  -5   9    0.70    0.50 
  -1   5  -9    1.20    0.60 
   1   5   9    1.20    0.60 
  -1   5  -9    1.20    0.50 
  -2  -5  -9    7.80    1.00 
   2  -5   9    8.50    1.00 
   2   5   9   10.70    1.20 
  -2   5  -9   11.50    1.10 
  -2   5  -9   10.70    1.00 
   3  -5   9   89.29    2.70 
  -3  -5  -9   87.39    2.90 
   3   5   9   86.89    2.90 
  -3   5  -9   88.29    2.80 
  -4  -5  -9   41.40    2.00 
   4  -5   9   37.90    1.80 
  -4   5  -9   41.80    1.90 
   4   5   9   40.40    2.00 
  -5  -5  -9   41.90    2.00 
   5  -5   9   40.70    1.90 
   5   5   9   38.30    2.00 
  -5   5  -9   38.50    1.90 
   6  -5   9   35.90    1.90 
  -6  -5  -9   31.50    1.90 
  -6   5  -9   35.00    1.90 
   6   5   9   29.90    1.80 
   7  -5   9   20.70    1.50 
  -7  -5  -9   23.40    1.70 
  -7   5  -9   23.60    1.60 
  -7   5  -9   21.40    1.60 
   7   5   9   21.90    1.60 
  -8  -5  -9    4.50    1.00 
   8  -5   9    5.10    1.00 
  -8   5  -9    6.50    1.10 
   8   5   9    6.30    1.10 
  -8   5  -9    4.90    1.00 
  -9  -5  -9   17.40    1.70 
   9  -5   9   13.90    1.40 
  -9   5  -9   14.70    1.50 
  -9   5  -9   15.80    1.50 
   9   5   9   14.60    1.50 
 -11  -6   9    5.50    1.20 
  11  -6  -9    6.80    1.00 
  11   6  -9    7.10    1.30 
 -11   6   9    7.20    1.30 
 -10  -6   9    0.90    0.80 
  10  -6  -9    3.00    0.80 
  10  -6  -9    1.70    0.80 
  10   6  -9    1.20    0.90 
  -9  -6   9    0.00    0.70 
   9  -6  -9    1.20    0.70 
   9  -6  -9    0.20    0.60 
  -9   6   9    0.50    0.60 
  -9   6   9    0.60    0.70 
   9   6  -9    0.20    0.80 
   8  -6  -9   16.20    1.40 
  -8  -6   9   14.50    1.50 
   8  -6  -9   17.40    1.50 
  -8   6   9   17.20    1.50 
  -8   6   9   17.50    1.40 
   8   6  -9   20.40    1.80 
   7  -6  -9   -0.40    0.60 
  -7  -6   9   -0.10    0.60 
   7  -6  -9    0.60    0.60 
  -7   6   9    0.00    0.60 
  -7   6   9   -0.40    0.50 
   7   6  -9    0.20    0.70 
  -6  -6   9    0.00    0.60 
   6  -6  -9    0.60    0.60 
   6  -6  -9    0.50    0.70 
   6   6  -9    0.80    0.70 
  -6   6   9    0.30    0.70 
  -6   6   9    0.00    0.50 
  -5  -6   9    0.60    0.60 
   5  -6  -9    0.30    0.60 
  -5   6   9    0.40    0.60 
   5   6  -9    0.50    0.50 
   5   6  -9    0.20    0.60 
  -5   6   9    1.00    0.70 
  -4  -6   9   39.60    1.90 
   4  -6  -9   42.90    2.00 
   4   6  -9   40.30    1.70 
  -4   6   9   37.80    1.90 
  -4   6   9   40.20    2.00 
   4   6  -9   39.90    2.00 
   3  -6  -9    4.10    0.80 
  -3  -6   9    2.80    0.80 
   3   6  -9    1.90    0.60 
  -3   6   9    4.10    0.90 
   3   6  -9    4.30    0.90 
   2  -6  -9    2.50    0.70 
  -2  -6   9    4.10    0.80 
   2   6  -9    4.00    0.80 
  -2   6   9    4.30    0.90 
   2   6  -9    5.00    0.80 
  -1  -6   9   14.80    1.40 
   1  -6  -9   13.00    1.30 
   1   6  -9   13.60    1.20 
  -1   6   9    9.60    1.20 
   1   6  -9   13.20    1.30 
   0  -6  -9    8.60    1.20 
   0  -6   9    8.80    1.10 
   0   6   9    7.70    1.10 
   0   6  -9    5.60    0.90 
   0   6  -9    7.90    1.00 
  -1  -6  -9   92.59    3.10 
   1  -6   9   95.99    3.00 
  -1   6  -9   96.89    2.90 
  -1   6  -9   99.59    3.00 
   1   6   9   90.59    3.10 
  -2  -6  -9    1.60    0.70 
   2  -6   9    1.80    0.70 
  -2   6  -9    2.40    0.70 
   2   6   9    2.70    0.80 
   3  -6   9    4.20    0.90 
  -3  -6  -9    7.00    1.10 
  -3   6  -9    3.70    0.90 
   3   6   9    3.40    0.90 
   4  -6   9    2.40    0.80 
  -4  -6  -9    3.00    0.90 
   4   6   9    0.60    0.70 
  -4   6  -9    0.50    0.60 
  -5  -6  -9   16.80    1.60 
   5  -6   9   18.40    1.60 
   5   6   9   16.20    1.60 
  -5   6  -9   15.90    1.50 
   6  -6   9    1.20    0.80 
  -6  -6  -9    1.60    0.80 
   6   6   9    1.70    0.90 
  -6   6  -9    2.90    0.90 
  -7  -6  -9    4.10    1.10 
   7  -6   9    4.60    1.00 
  -7   6  -9    4.60    1.10 
   7   6   9    4.20    1.10 
   8  -7  -9   11.40    1.30 
   8  -7  -9   10.60    1.40 
  -8  -7   9   10.20    1.40 
  -8   7   9   10.30    1.30 
  -8   7   9   10.10    1.20 
   8   7  -9   10.80    1.50 
  -7  -7   9   -0.40    0.80 
   7  -7  -9    0.50    0.70 
   7  -7  -9    0.60    0.80 
   7   7  -9    1.40    0.90 
  -7   7   9    0.90    0.70 
  -7   7   9    0.10    0.80 
  -6  -7   9  129.89    4.00 
   6  -7  -9  131.29    3.80 
   6   7  -9  129.49    4.10 
  -6   7   9  128.19    3.80 
  -6   7   9  132.99    4.00 
  -5  -7   9   66.79    2.80 
   5  -7  -9   63.59    2.60 
  -5   7   9   65.39    2.70 
   5   7  -9   66.79    2.80 
  -5   7   9   67.29    2.60 
   4  -7  -9   34.80    2.00 
  -4  -7   9   32.30    2.00 
  -4   7   9   34.70    1.90 
  -4   7   9   31.90    2.00 
   4   7  -9   30.20    1.90 
   4   7  -9   35.10    1.80 
   3  -7  -9   10.40    1.20 
  -3  -7   9    8.80    1.20 
   3   7  -9   11.20    1.20 
   3   7  -9   10.40    1.30 
  -3   7   9   10.10    1.30 
   2  -7  -9    2.30    0.90 
  -2  -7   9    2.60    0.90 
   2   7  -9    2.80    0.80 
   2   7  -9    2.60    0.90 
  -2   7   9    1.90    0.90 
  -1  -7   9    5.20    1.00 
   1  -7  -9    7.30    1.10 
   1   7  -9    4.90    0.90 
   1   7  -9    5.00    1.00 
  -1   7   9    4.40    1.00 
   0  -7   9    4.00    1.00 
   0  -7  -9    3.60    0.90 
   0   7  -9    3.60    0.90 
   0   7  -9    4.50    0.90 
   0   7   9    3.70    0.90 
  -1  -7  -9   16.40    1.60 
   1  -7   9   17.00    1.60 
   1   7   9   19.50    1.80 
  -1   7  -9   19.50    1.50 
   2  -7   9    0.30    0.70 
  -2  -7  -9   -0.60    0.70 
  -2   7  -9    0.00    0.70 
   2   7   9   -0.10    0.80 
   3  -7   9    0.50    0.70 
  -3  -7  -9   -0.30    0.80 
   3   7   9    0.80    0.90 
  -3   7  -9    0.70    0.70 
  -4  -7  -9   71.39    2.90 
   4  -7   9   66.69    2.80 
  -4   7  -9   69.59    2.80 
   4   7   9   69.79    3.00 
 -17   0  10   30.90    2.00 
 -16   0  10    4.40    1.00 
 -15   0  10    6.90    1.00 
  14   0 -10   64.49    2.40 
 -14   0  10   58.49    2.40 
  13   0 -10   14.30    1.30 
 -13   0  10   13.40    1.20 
 -12   0  10    0.40    0.50 
  12   0 -10    0.10    0.50 
 -11   0  10    3.50    0.70 
  11   0 -10    1.80    0.60 
 -10   0  10  259.87    5.30 
  10   0 -10  258.17    5.50 
  -9   0  10   57.99    1.80 
   9   0 -10   62.19    2.10 
   8   0 -10  556.84   10.20 
  -8   0  10  554.04    9.70 
  -7   0  10  595.44   10.00 
   7   0 -10  567.74   10.50 
   7   0 -10  593.94    9.60 
   6   0 -10    5.80    0.40 
  -6   0  10    6.60    0.60 
   6   0 -10    4.20    0.60 
   5   0 -10    9.40    0.60 
  -5   0  10    9.70    0.60 
   5   0 -10    9.50    0.90 
  -4   0  10   33.10    0.90 
   4   0 -10   31.40    1.30 
   4   0 -10   33.40    1.10 
   3   0 -10   57.39    1.90 
   3   0 -10   60.39    1.60 
  -3   0  10   59.79    1.20 
   2   0 -10   42.50    1.30 
   2   0 -10   40.40    1.50 
  -2   0  10   41.60    0.90 
   1   0 -10   51.69    1.70 
   1   0 -10   54.19    1.60 
   0   0 -10   21.70    1.10 
   0   0 -10   21.40    1.00 
  -1   0 -10   20.50    1.10 
   1   0  10   20.70    0.60 
  -1   0 -10   20.20    1.10 
  -2   0 -10  107.89    2.70 
  -2   0 -10  111.39    2.80 
   2   0  10  112.29    2.10 
  -2   0 -10  111.89    2.10 
  -3   0 -10   74.79    1.70 
  -3   0 -10   74.19    2.20 
   3   0  10   75.59    1.70 
  -3   0 -10   76.09    2.10 
  -4   0 -10  277.07    5.30 
  -4   0 -10  279.87    5.00 
  -4   0 -10  273.57    5.70 
  -5   0 -10  191.28    4.40 
  -5   0 -10  199.48    3.90 
  -5   0 -10  195.28    4.00 
  -6   0 -10    4.00    0.70 
  -7   0 -10  167.88    4.20 
  -8   0 -10   15.30    1.30 
  -9   0 -10  176.08    4.50 
 -10   0 -10    9.40    1.20 
 -11   0 -10   31.70    1.90 
 -12   0 -10   63.19    2.60 
 -16  -1  10   48.90    2.40 
 -16   1  10   47.10    2.30 
 -15  -1  10    1.40    0.80 
 -15   1  10    3.30    0.90 
  15   1 -10    1.60    0.70 
 -14  -1  10    4.30    0.90 
  14  -1 -10    4.90    1.10 
  14   1 -10    4.40    0.90 
 -14   1  10    3.30    0.80 
 -13  -1  10   26.00    1.60 
  13  -1 -10   26.00    1.50 
  13   1 -10   26.60    1.60 
 -13   1  10   24.80    1.50 
  12  -1 -10    1.00    0.60 
 -12  -1  10    1.60    0.60 
 -12   1  10    2.90    0.70 
  12   1 -10    1.50    0.70 
  11  -1 -10   92.79    2.80 
 -11  -1  10   96.79    2.80 
  11   1 -10   92.59    2.90 
 -11   1  10   93.89    2.70 
  10  -1 -10  103.29    2.90 
 -10  -1  10  106.89    2.90 
  10   1 -10  102.79    3.00 
 -10   1  10  106.29    2.80 
   9  -1 -10   12.10    1.00 
  -9  -1  10   13.50    1.00 
  -9   1  10   14.40    0.90 
   9   1 -10   13.90    1.10 
  -8  -1  10  103.89    2.60 
   8  -1 -10  104.09    2.90 
  -8   1  10  107.09    2.50 
   8   1 -10  105.19    2.90 
   7  -1 -10    1.80    0.30 
   7  -1 -10    1.80    0.50 
  -7  -1  10    1.30    0.40 
   7   1 -10    0.50    0.40 
  -7   1  10    1.70    0.40 
   6  -1 -10   71.09    2.20 
   6  -1 -10   77.19    1.70 
  -6  -1  10   76.89    1.90 
   6   1 -10   74.49    1.60 
  -6   1  10   74.69    1.80 
   6   1 -10   70.59    2.20 
   5  -1 -10    2.90    0.60 
  -5  -1  10    4.30    0.50 
   5  -1 -10    3.80    0.50 
   5   1 -10    3.80    0.40 
  -5   1  10    4.00    0.40 
   5   1 -10    3.80    0.60 
   4  -1 -10  126.69    3.10 
  -4  -1  10  131.49    2.60 
   4  -1 -10  128.69    2.70 
  -4   1  10  128.59    2.30 
   4   1 -10  128.69    2.60 
   4   1 -10  120.79    3.10 
   3  -1 -10    0.00    0.30 
   3  -1 -10    0.50    0.40 
  -3  -1  10    0.00    0.20 
   3   1 -10    0.20    0.20 
   3   1 -10   -0.10    0.40 
  -3   1  10    0.20    0.30 
  -2  -1  10    0.00    0.20 
   2  -1 -10    0.50    0.40 
   2  -1 -10    0.00    0.30 
  -2   1  10   -0.10    0.30 
   2   1 -10    0.50    0.30 
   2   1 -10    0.20    0.40 
   1  -1 -10  195.48    4.20 
   1  -1 -10  198.98    4.00 
  -1  -1  10  195.58    3.50 
   1   1 -10  182.98    4.00 
   1   1 -10  197.78    3.90 
  -1   1  10  190.58    4.10 
   0  -1  10    5.40    0.40 
   0  -1 -10    4.20    0.60 
   0  -1 -10    5.60    0.70 
   0   1 -10    5.20    0.60 
   0   1 -10    5.80    0.60 
   0   1  10    4.80    0.60 
  -1  -1 -10   40.80    1.50 
   1  -1  10   40.50    1.10 
  -1  -1 -10   39.90    1.50 
  -1   1 -10   42.20    1.50 
  -1   1 -10   42.60    1.50 
   1   1  10   41.50    1.50 
  -2  -1 -10   40.40    1.50 
   2  -1  10   40.20    1.10 
  -2   1 -10   39.30    1.40 
   2   1  10   39.30    1.50 
  -2   1 -10   39.90    1.50 
  -3  -1 -10   30.80    1.30 
   3  -1  10   29.40    1.00 
  -3  -1 -10   31.30    1.40 
  -3   1 -10   29.80    1.00 
   3   1  10   29.60    1.30 
  -3   1 -10   31.10    1.20 
  -3   1 -10   26.50    1.30 
  -4  -1 -10   72.69    2.30 
   4  -1  10   73.19    1.80 
  -4  -1 -10   68.89    2.10 
   4   1  10   72.49    2.10 
  -4   1 -10   70.59    1.90 
  -4   1 -10   71.69    2.30 
  -4   1 -10   73.49    1.90 
  -5  -1 -10    3.80    0.70 
   5  -1  10    4.20    0.50 
  -5  -1 -10    4.90    0.70 
   5   1  10    3.50    0.60 
  -5   1 -10    3.70    0.70 
  -5   1 -10    4.80    0.60 
   6  -1  10    2.80    0.60 
  -6  -1 -10    2.30    0.60 
  -6  -1 -10    3.70    0.80 
  -6   1 -10    2.50    0.50 
   6   1  10    2.50    0.50 
  -6   1 -10    1.90    0.60 
  -7  -1 -10   63.29    2.30 
  -7   1 -10   59.99    2.20 
  -7   1 -10   62.09    1.90 
  -8  -1 -10   10.00    1.10 
  -8   1 -10    7.60    1.00 
  -8   1 -10    9.80    0.90 
  -9  -1 -10   87.49    2.90 
  -9   1 -10   85.99    2.90 
 -10  -1 -10    1.30    0.80 
 -10   1 -10    2.80    0.90 
 -11  -1 -10   97.49    3.30 
 -11   1 -10  101.29    3.30 
 -12  -1 -10   92.29    3.20 
 -12   1 -10   89.09    3.20 
 -16  -2  10   21.00    1.90 
 -16   2  10   21.60    1.70 
 -15  -2  10   73.19    2.90 
  15   2 -10   76.69    2.80 
 -15   2  10   77.89    2.80 
 -14  -2  10   35.20    2.00 
  14   2 -10   36.50    2.00 
 -14   2  10   36.30    1.90 
  13  -2 -10    1.40    0.60 
 -13  -2  10    2.40    0.80 
 -13   2  10    1.20    0.60 
  13   2 -10    1.40    0.70 
  12  -2 -10    6.70    0.90 
 -12  -2  10    7.10    1.00 
 -12   2  10    6.70    0.90 
  12   2 -10    7.50    1.10 
 -11  -2  10   60.29    2.20 
  11  -2 -10   62.49    2.20 
  11   2 -10   56.19    2.30 
 -11   2  10   63.39    2.10 
 -10  -2  10    0.30    0.50 
  10  -2 -10   -0.20    0.50 
  10   2 -10    0.30    0.60 
 -10   2  10    0.10    0.40 
   9  -2 -10  318.37    6.50 
  -9  -2  10  311.87    6.30 
   9   2 -10  317.27    6.60 
  -9   2  10  323.37    6.10 
   8  -2 -10  171.58    4.10 
   8  -2 -10  173.98    3.40 
  -8  -2  10  171.08    3.90 
  -8   2  10  173.98    3.60 
   7  -2 -10  223.28    4.90 
   7  -2 -10  220.88    4.20 
  -7  -2  10  227.88    4.60 
   7   2 -10  212.68    4.90 
  -7   2  10  224.38    4.30 
  -6  -2  10   40.90    1.40 
   6  -2 -10   42.90    1.30 
   6  -2 -10   38.10    1.60 
   6   2 -10   39.30    1.70 
   6   2 -10   40.30    1.10 
  -6   2  10   41.60    1.60 
  -6   2  10   40.30    1.20 
  -5  -2  10   22.00    1.00 
   5  -2 -10   21.00    0.90 
   5  -2 -10   19.80    1.20 
  -5   2  10   21.60    0.80 
   5   2 -10   19.40    1.20 
   5   2 -10   21.30    0.80 
  -5   2  10   21.10    1.20 
  -4  -2  10    2.70    0.40 
   4  -2 -10    2.60    0.50 
   4  -2 -10    2.40    0.30 
   4  -2 -10    2.70    0.60 
   4   2 -10    2.50    0.40 
  -4   2  10    1.30    0.40 
  -4   2  10    2.70    0.30 
   4   2 -10    2.30    0.50 
   3  -2 -10  120.89    2.80 
  -3  -2  10  118.29    2.60 
  -3   2  10  117.49    3.00 
   3   2 -10  118.19    2.60 
   3   2 -10  118.39    3.00 
   2  -2 -10  169.78    4.00 
   2  -2 -10  172.58    3.70 
  -2  -2  10  182.18    3.50 
  -2   2  10  173.38    3.90 
   2   2 -10  181.18    3.90 
   2   2 -10  178.58    3.60 
  -1  -2  10    1.70    0.40 
   1  -2 -10    1.60    0.50 
   1  -2 -10    1.40    0.50 
   1   2 -10    2.90    0.50 
  -1   2  10    2.50    0.60 
   1   2 -10    1.80    0.50 
   0  -2  10    0.20    0.30 
   0  -2 -10   -0.50    0.30 
   0  -2 -10    0.10    0.40 
   0   2  10   -0.10    0.40 
   0   2 -10   -0.30    0.30 
   0   2 -10    0.00    0.40 
  -1  -2 -10  241.08    5.10 
   1  -2  10  253.17    4.70 
  -1  -2 -10  250.27    5.10 
   1   2  10  250.87    5.10 
  -1   2 -10  246.08    5.00 
  -1   2 -10  249.97    4.90 
   2  -2  10   79.79    2.00 
  -2  -2 -10   80.29    2.40 
  -2  -2 -10   74.69    2.30 
   2   2  10   81.59    2.30 
  -2   2 -10   82.09    2.20 
  -2   2 -10   85.89    2.40 
  -3  -2 -10   42.90    1.70 
   3  -2  10   43.60    1.40 
  -3  -2 -10   41.90    1.70 
  -3   2 -10   48.10    1.50 
  -3   2 -10   46.70    1.50 
  -3   2 -10   44.50    1.70 
   3   2  10   43.90    1.70 
  -4  -2 -10   88.69    2.50 
  -4  -2 -10   87.29    2.60 
   4  -2  10   86.59    2.30 
  -4   2 -10   93.19    2.50 
  -4   2 -10   88.19    2.60 
   4   2  10   90.29    2.50 
  -4   2 -10   90.49    2.30 
  -5  -2 -10  259.57    5.30 
   5  -2  10  255.27    5.10 
  -5  -2 -10  250.77    5.50 
  -5   2 -10  255.97    5.10 
   5   2  10  251.77    5.20 
  -5   2 -10  259.77    5.50 
  -6  -2 -10  134.29    3.30 
   6  -2  10  132.99    3.20 
  -6  -2 -10  134.49    3.60 
   6   2  10  135.29    3.30 
  -6   2 -10  136.49    3.20 
  -6   2 -10  132.99    3.60 
  -7  -2 -10    3.50    0.80 
   7  -2  10    3.80    0.70 
  -7  -2 -10    3.00    0.60 
   7   2  10    4.00    0.70 
  -7   2 -10    3.50    0.70 
  -7   2 -10    5.60    0.80 
  -8  -2 -10    2.20    0.80 
   8  -2  10    2.30    0.60 
  -8   2 -10    2.20    0.70 
  -8   2 -10    3.00    0.70 
   9  -2  10    9.60    1.10 
  -9  -2 -10   10.30    1.20 
  -9   2 -10    9.50    1.10 
  -9   2 -10    9.70    1.20 
 -10  -2 -10   10.10    1.20 
  10  -2  10   13.60    1.50 
 -10   2 -10   10.20    1.20 
 -10   2 -10   10.80    1.20 
 -11  -2 -10    0.10    0.70 
 -11   2 -10   -0.10    0.70 
 -15  -3  10    0.70    0.70 
  15   3 -10   -0.30    0.80 
 -15   3  10    0.60    0.70 
 -14  -3  10    4.10    1.00 
 -14   3  10    4.80    0.90 
  14   3 -10    5.00    1.00 
 -13  -3  10    3.90    0.90 
 -13   3  10    3.80    0.80 
  13   3 -10    4.50    1.00 
 -12  -3  10    1.70    0.70 
  12  -3 -10    0.90    0.60 
  12   3 -10    0.90    0.70 
 -12   3  10    0.60    0.50 
 -11  -3  10    3.20    0.80 
  11  -3 -10    2.90    0.70 
 -11   3  10    3.00    0.70 
  11   3 -10    3.20    0.80 
  10  -3 -10   30.40    1.60 
 -10  -3  10   30.80    1.60 
 -10   3  10   30.50    1.40 
  10   3 -10   29.10    1.70 
   9  -3 -10    2.90    0.70 
  -9  -3  10    3.30    0.70 
  -9   3  10    3.60    0.60 
   9   3 -10    2.90    0.70 
   8  -3 -10   16.50    1.20 
  -8  -3  10   16.20    1.20 
   8  -3 -10   16.60    0.90 
  -8   3  10   16.70    1.00 
   8   3 -10   18.00    1.30 
  -8   3  10   18.20    1.20 
  -7  -3  10   10.90    1.00 
   7  -3 -10   10.80    0.80 
   7  -3 -10    7.70    0.90 
  -7   3  10    9.20    0.90 
  -7   3  10   11.30    0.80 
   7   3 -10   10.90    1.10 
   6  -3 -10   61.69    1.60 
  -6  -3  10   60.19    2.00 
   6  -3 -10   62.29    2.20 
   6  -3 -10   64.39    1.90 
  -6   3  10   59.69    2.10 
  -6   3  10   63.29    1.70 
   6   3 -10   58.79    2.10 
   6   3 -10   61.99    1.60 
   5  -3 -10    6.00    0.50 
   5  -3 -10    5.00    0.70 
  -5  -3  10    6.20    0.70 
   5  -3 -10    5.80    0.70 
   5   3 -10    5.90    0.60 
   5   3 -10    5.30    0.80 
  -5   3  10    5.90    0.50 
  -5   3  10    4.80    0.70 
  -4  -3  10  427.06    7.70 
   4  -3 -10  410.36    8.00 
   4  -3 -10  421.86    7.70 
   4   3 -10  410.16    8.00 
  -4   3  10  409.46    8.00 
   4   3 -10  425.96    7.40 
   3  -3 -10    0.70    0.50 
  -3  -3  10   -0.10    0.30 
   3  -3 -10    0.50    0.40 
   3   3 -10    0.40    0.30 
   3   3 -10    0.80    0.50 
  -3   3  10    1.10    0.50 
   2  -3 -10   95.09    2.70 
  -2  -3  10   93.29    2.40 
   2  -3 -10   91.49    2.50 
   2   3 -10   96.59    2.60 
   2   3 -10   93.99    2.40 
  -2   3  10   92.99    2.70 
   1  -3 -10   29.70    1.40 
   1  -3 -10   29.10    1.50 
  -1  -3  10   28.90    1.20 
   1   3 -10   32.00    1.40 
  -1   3  10   31.40    1.50 
   1   3 -10   29.00    1.20 
   0  -3 -10   62.79    2.10 
   0  -3  10   64.09    1.90 
   0   3 -10   62.89    2.00 
   0   3 -10   65.19    2.00 
   0   3  10   64.29    2.10 
   1  -3  10    8.20    0.70 
  -1  -3 -10    7.70    0.90 
  -1   3 -10    8.30    0.90 
   1   3  10    7.80    0.90 
  -1   3 -10    9.80    0.90 
  -2  -3 -10    0.20    0.40 
   2  -3  10    0.20    0.40 
  -2   3 -10    0.20    0.40 
   2   3  10   -0.40    0.40 
  -2   3 -10    0.00    0.40 
   3  -3  10   33.50    1.40 
  -3  -3 -10   34.40    1.60 
  -3   3 -10   32.80    1.50 
  -3   3 -10   32.00    1.30 
   3   3  10   29.50    1.50 
  -4  -3 -10   -0.20    0.40 
   4  -3  10    0.40    0.40 
  -4   3 -10    0.40    0.50 
  -4   3 -10    0.40    0.40 
   4   3  10    0.50    0.50 
   5  -3  10   35.80    1.50 
  -5  -3 -10   34.50    1.70 
  -5   3 -10   35.40    1.70 
   5   3  10   35.40    1.60 
  -5   3 -10   38.10    1.60 
   6  -3  10    5.10    0.80 
  -6  -3 -10    4.60    0.80 
   6   3  10    4.00    0.80 
  -6   3 -10    5.30    0.90 
  -6   3 -10    3.70    0.70 
   7  -3  10    0.10    0.50 
  -7  -3 -10   -0.10    0.60 
  -7   3 -10   -0.30    0.40 
  -7   3 -10    0.00    0.60 
   7   3  10   -0.40    0.50 
   8  -3  10    2.30    0.70 
  -8  -3 -10    1.80    0.80 
  -8   3 -10    2.80    0.80 
  -8   3 -10    3.20    0.70 
   9  -3  10   16.00    1.30 
  -9  -3 -10   15.80    1.50 
  -9   3 -10   15.10    1.30 
  -9   3 -10   16.50    1.50 
  10  -3  10   -0.10    0.60 
 -10  -3 -10   -0.80    0.70 
 -10   3 -10    0.10    0.60 
 -10   3 -10    0.90    0.70 
 -11  -3 -10    9.10    1.40 
  11  -3  10    8.50    1.20 
 -11   3 -10    7.70    1.10 
 -11   3 -10    9.10    1.30 
 -14  -4  10    4.60    1.10 
  14   4 -10    5.20    1.10 
 -14   4  10    5.60    1.00 
 -13  -4  10    2.50    0.90 
 -13   4  10    2.20    0.80 
  13   4 -10    1.50    0.80 
 -12  -4  10   55.19    2.50 
  12   4 -10   57.49    2.50 
 -12   4  10   66.19    2.40 
  11  -4 -10   10.60    1.10 
 -11  -4  10   12.50    1.30 
 -11   4  10   10.50    1.10 
  11   4 -10   11.50    1.30 
  10  -4 -10   16.20    1.10 
 -10  -4  10   12.60    1.30 
  10  -4 -10   14.00    1.30 
  10   4 -10   12.90    1.30 
 -10   4  10   13.50    1.10 
 -10   4  10   15.10    1.20 
   9  -4 -10   14.00    1.30 
  -9  -4  10   15.30    1.40 
   9  -4 -10   15.00    1.00 
   9  -4 -10   13.50    1.00 
  -9   4  10   13.00    1.00 
  -9   4  10   13.80    1.10 
   9   4 -10   11.30    1.20 
  -9   4  10   13.70    1.20 
   8  -4 -10    1.20    0.40 
   8  -4 -10    0.30    0.50 
  -8  -4  10    1.30    0.60 
   8  -4 -10    1.70    0.70 
  -8   4  10    1.80    0.50 
  -8   4  10    0.20    0.40 
  -8   4  10    1.50    0.60 
   8   4 -10    1.40    0.70 
   7  -4 -10   95.19    2.40 
  -7  -4  10   88.09    2.70 
   7  -4 -10   90.29    2.90 
   7  -4 -10   90.09    2.50 
  -7   4  10   92.49    2.60 
  -7   4  10   97.49    2.90 
   7   4 -10   93.49    3.00 
  -6  -4  10   94.09    2.70 
   6  -4 -10   94.39    2.90 
   6  -4 -10   94.29    2.60 
  -6   4  10   94.49    2.90 
   6   4 -10   94.59    2.90 
  -5  -4  10    2.80    0.60 
   5  -4 -10    1.20    0.60 
   5  -4 -10    1.60    0.50 
  -5   4  10    2.10    0.60 
   5   4 -10    3.10    0.50 
   5   4 -10    2.70    0.70 
  -4  -4  10   10.40    1.00 
   4  -4 -10   10.10    1.00 
   4  -4 -10    7.30    0.90 
   4   4 -10    9.50    1.00 
   4   4 -10    9.20    0.80 
  -4   4  10    6.90    0.90 
  -3  -4  10    4.80    0.70 
   3  -4 -10    4.40    0.70 
   3  -4 -10    4.80    0.80 
   3   4 -10    5.00    0.80 
   3   4 -10    4.70    0.60 
  -3   4  10    4.10    0.80 
  -2  -4  10    5.40    0.70 
   2  -4 -10    3.30    0.60 
  -2   4  10    3.50    0.70 
   2   4 -10    4.20    0.60 
   2   4 -10    3.60    0.70 
   1  -4 -10    2.10    0.60 
  -1  -4  10    0.90    0.50 
   1   4 -10    2.20    0.60 
  -1   4  10    1.50    0.60 
   1   4 -10    1.70    0.50 
   0  -4  10   25.00    1.30 
   0  -4 -10   24.80    1.40 
   0   4 -10   28.70    1.40 
   0   4  10   24.70    1.50 
   0   4 -10   25.90    1.30 
   1  -4  10   16.20    1.10 
  -1  -4 -10   19.10    1.30 
  -1   4 -10   20.40    1.20 
  -1   4 -10   19.30    1.10 
   1   4  10   17.70    1.30 
  -2  -4 -10    0.10    0.50 
   2  -4  10   -0.10    0.40 
   2   4  10    0.20    0.60 
  -2   4 -10    0.10    0.50 
  -2   4 -10   -0.10    0.40 
   3  -4  10    2.30    0.60 
  -3  -4 -10    2.50    0.70 
   3   4  10    3.30    0.80 
  -3   4 -10    2.20    0.60 
   4  -4  10    1.90    0.60 
  -4  -4 -10    0.70    0.60 
  -4   4 -10    2.00    0.70 
   4   4  10    1.90    0.70 
   5  -4  10    1.50    0.60 
  -5  -4 -10    1.90    0.70 
   5   4  10    2.50    0.80 
  -5   4 -10    2.10    0.60 
  -5   4 -10    2.50    0.70 
  -6  -4 -10   76.39    2.70 
   6  -4  10   77.19    2.60 
   6   4  10   80.59    2.70 
  -6   4 -10   73.39    2.50 
  -6   4 -10   77.39    2.70 
   7  -4  10    1.90    0.70 
  -7  -4 -10    2.30    0.80 
  -7   4 -10    0.60    0.60 
  -7   4 -10    2.20    0.70 
   7   4  10    2.20    0.80 
   8  -4  10   -0.50    0.60 
  -8  -4 -10    0.40    0.70 
   8   4  10   -0.50    0.60 
  -8   4 -10    0.00    0.60 
  -8   4 -10    0.60    0.60 
  -9  -4 -10   31.10    2.00 
   9  -4  10   31.50    1.90 
  -9   4 -10   30.10    1.80 
  -9   4 -10   29.50    1.90 
  10  -4  10  117.69    3.70 
 -10  -4 -10  119.79    3.90 
 -10   4 -10  127.59    3.90 
 -10   4 -10  122.19    3.70 
 -13  -5  10   30.70    2.10 
  13  -5 -10   33.70    2.00 
  13   5 -10   33.50    2.20 
 -12  -5  10    5.00    1.00 
  12  -5 -10    5.70    1.10 
  12   5 -10    5.20    1.10 
 -11  -5  10    1.90    0.90 
  11  -5 -10    2.20    0.90 
  11   5 -10    0.50    0.80 
 -10  -5  10   28.50    1.80 
  10  -5 -10   28.40    1.70 
  10   5 -10   24.50    1.80 
 -10   5  10   27.40    1.70 
   9  -5 -10  201.88    4.50 
   9  -5 -10  195.68    4.80 
  -9  -5  10  193.08    4.90 
  -9   5  10  203.88    4.80 
  -9   5  10  197.48    4.40 
   9   5 -10  185.58    5.00 
  -8  -5  10   37.40    1.90 
   8  -5 -10   36.80    1.70 
   8  -5 -10   38.20    1.90 
   8   5 -10   37.80    2.00 
  -8   5  10   34.50    1.80 
  -8   5  10   34.70    1.60 
   7  -5 -10    2.40    0.80 
  -7  -5  10    1.70    0.70 
   7  -5 -10    1.70    0.60 
  -7   5  10    2.50    0.60 
   7   5 -10    3.50    0.90 
  -7   5  10    3.10    0.80 
  -6  -5  10    1.90    0.70 
   6  -5 -10    2.40    0.70 
   6  -5 -10    1.10    0.60 
  -6   5  10    1.20    0.50 
  -6   5  10    2.10    0.70 
   6   5 -10    1.20    0.70 
   5  -5 -10   26.70    1.50 
  -5  -5  10   26.80    1.50 
   5  -5 -10   26.50    1.60 
   5   5 -10   26.00    1.30 
  -5   5  10   24.10    1.50 
   5   5 -10   25.30    1.60 
   4  -5 -10   26.40    1.50 
  -4  -5  10   26.60    1.50 
   4   5 -10   23.30    1.50 
   4   5 -10   26.30    1.30 
  -4   5  10   25.60    1.60 
   3  -5 -10    2.10    0.70 
  -3  -5  10    3.20    0.70 
   3   5 -10    3.30    0.80 
  -3   5  10    2.60    0.70 
   3   5 -10    2.50    0.60 
   2  -5 -10   13.20    1.20 
  -2  -5  10   18.00    1.30 
  -2   5  10   14.50    1.40 
   2   5 -10   15.80    1.10 
   2   5 -10   15.90    1.20 
   1  -5 -10   22.50    1.40 
  -1  -5  10   22.40    1.40 
   1   5 -10   22.50    1.30 
   1   5 -10   22.60    1.40 
  -1   5  10   21.50    1.50 
   0  -5 -10   62.39    2.30 
   0  -5  10   60.69    2.20 
   0   5 -10   58.79    2.10 
   0   5  10   56.59    2.30 
   0   5 -10   57.69    2.10 
  -1  -5 -10   32.00    1.70 
   1  -5  10   32.30    1.60 
  -1   5 -10   33.00    1.60 
   1   5  10   34.30    1.80 
  -1   5 -10   34.20    1.50 
  -2  -5 -10   51.99    2.20 
   2  -5  10   52.29    2.00 
  -2   5 -10   50.89    2.00 
   2   5  10   51.89    2.20 
   3  -5  10    2.80    0.70 
  -3  -5 -10    3.30    0.80 
  -3   5 -10    3.40    0.80 
   3   5  10    2.20    0.80 
   4  -5  10    0.80    0.60 
  -4  -5 -10    1.40    0.70 
   4   5  10    1.40    0.70 
  -4   5 -10    2.00    0.70 
   5  -5  10   74.89    2.60 
  -5  -5 -10   75.39    2.80 
  -5   5 -10   72.29    2.70 
   5   5  10   77.79    2.80 
  -6  -5 -10   26.20    1.80 
   6  -5  10   23.80    1.60 
  -6   5 -10   23.90    1.60 
   6   5  10   23.30    1.70 
   7  -5  10   29.50    1.80 
  -7  -5 -10   23.60    1.80 
  -7   5 -10   27.60    1.70 
  -7   5 -10   29.30    1.80 
   7   5  10   28.10    1.80 
  -8  -5 -10   35.40    2.10 
   8  -5  10   36.80    2.00 
  -8   5 -10   35.00    2.00 
  -8   5 -10   36.20    2.10 
   8   5  10   37.70    2.10 
 -11  -6  10    0.10    0.80 
  11   6 -10    0.90    0.90 
 -10  -6  10   10.10    1.40 
  10   6 -10   13.40    1.60 
  -9  -6  10   15.20    1.60 
   9  -6 -10   15.60    1.40 
   9  -6 -10   14.30    1.50 
  -9   6  10   13.60    1.30 
  -9   6  10   15.60    1.50 
   9   6 -10   14.90    1.60 
   8  -6 -10   58.09    2.50 
   8  -6 -10   53.99    2.20 
  -8  -6  10   52.89    2.40 
  -8   6  10   55.49    2.40 
  -8   6  10   53.89    2.20 
   8   6 -10   60.49    2.70 
  -7  -6  10  224.68    5.40 
   7  -6 -10  223.48    5.50 
   7  -6 -10  230.18    5.20 
  -7   6  10  214.88    5.10 
   7   6 -10  219.78    5.60 
  -7   6  10  225.68    5.40 
   6  -6 -10    0.70    0.70 
   6  -6 -10    0.20    0.70 
  -6  -6  10   -0.40    0.60 
  -6   6  10    0.50    0.70 
   6   6 -10   -0.10    0.60 
  -6   6  10    0.40    0.60 
   5  -6 -10    5.60    0.90 
   5  -6 -10    7.00    1.10 
  -5  -6  10    5.40    1.00 
  -5   6  10    7.20    1.10 
   5   6 -10    6.50    1.00 
   4  -6 -10   30.00    1.70 
  -4  -6  10   30.30    1.80 
   4   6 -10   30.30    1.80 
  -4   6  10   29.60    1.80 
   4   6 -10   30.40    1.50 
   3  -6 -10   73.39    2.70 
  -3  -6  10   73.49    2.70 
  -3   6  10   76.29    2.80 
   3   6 -10   79.59    2.50 
   3   6 -10   76.19    2.70 
  -2  -6  10   27.40    1.70 
   2  -6 -10   30.30    1.70 
   2   6 -10   25.70    1.50 
   2   6 -10   26.70    1.60 
  -2   6  10   27.30    1.70 
  -1  -6  10   -0.60    0.50 
   1  -6 -10    0.70    0.60 
   1   6 -10   -0.50    0.50 
  -1   6  10    0.10    0.70 
   1   6 -10    0.30    0.50 
   0  -6 -10   25.30    1.70 
   0  -6  10   24.00    1.60 
   0   6  10   25.40    1.80 
   0   6 -10   25.40    1.50 
   0   6 -10   23.50    1.50 
   1  -6  10   12.70    1.30 
  -1  -6 -10    8.60    1.20 
   1   6  10    9.30    1.20 
  -1   6 -10    9.40    1.10 
  -2  -6 -10   22.80    1.70 
   2  -6  10   23.50    1.60 
  -2   6 -10   21.40    1.50 
   2   6  10   25.30    1.80 
   3  -6  10    5.80    1.00 
  -3  -6 -10   10.30    1.30 
   3   6  10    6.70    1.10 
  -3   6 -10    6.90    1.00 
   4  -6  10    3.00    0.80 
  -4  -6 -10    2.40    0.90 
  -4   6 -10    0.90    0.70 
   4   6  10    1.10    0.80 
   5  -6  10   33.10    1.90 
  -5  -6 -10   34.80    2.10 
   5   6  10   34.10    2.10 
  -5   6 -10   32.80    2.00 
  -6  -6 -10    1.00    0.90 
   6  -6  10    0.60    0.80 
  -6   6 -10    1.20    0.80 
   6   6  10    2.00    0.90 
   8  -7 -10   13.70    1.60 
  -8  -7  10   13.50    1.60 
   8  -7 -10   13.50    1.50 
   8   7 -10   12.20    1.50 
  -8   7  10   14.50    1.50 
  -8   7  10   14.10    1.60 
   7  -7 -10    8.80    1.20 
  -7  -7  10   10.10    1.40 
   7  -7 -10    9.20    1.30 
  -7   7  10   10.90    1.40 
  -7   7  10   11.10    1.30 
   7   7 -10   12.10    1.50 
   6  -7 -10    7.80    1.20 
  -6  -7  10    8.70    1.30 
   6  -7 -10    8.30    1.30 
   6   7 -10    7.00    1.20 
  -6   7  10    6.60    1.10 
  -6   7  10   10.60    1.40 
   5  -7 -10    5.70    1.10 
  -5  -7  10    4.00    1.00 
   5   7 -10    5.80    1.10 
  -5   7  10    6.80    1.20 
  -4  -7  10   17.60    1.70 
   4  -7 -10   14.70    1.50 
   4   7 -10   16.70    1.70 
  -4   7  10   16.70    1.70 
   4   7 -10   17.20    1.60 
  -3  -7  10    8.20    1.20 
   3  -7 -10    5.10    1.00 
  -3   7  10    7.80    1.20 
   3   7 -10    6.30    1.10 
   3   7 -10    5.20    0.90 
   2  -7 -10    2.00    0.80 
  -2  -7  10    0.80    0.80 
  -2   7  10    2.50    0.90 
   2   7 -10    0.70    0.70 
   2   7 -10    2.00    0.80 
  -1  -7  10    3.80    1.00 
   1  -7 -10    2.90    0.90 
   1   7 -10    3.80    0.90 
   1   7 -10    4.20    1.00 
  -1   7  10    3.70    1.00 
   0  -7  10   -0.10    0.70 
   0  -7 -10   -0.70    0.70 
   0   7  10    0.20    0.80 
   0   7 -10   -0.10    0.60 
  -1  -7 -10   13.60    1.60 
   1  -7  10   12.30    1.40 
  -1   7 -10    9.30    1.20 
   1   7  10   12.60    1.60 
   2  -7  10   40.20    2.20 
  -2  -7 -10   37.30    2.20 
  -2   7 -10   34.20    2.00 
   2   7  10   37.80    2.30 
  -3  -7 -10    1.90    0.90 
   3  -7  10    1.70    0.90 
  -3   7 -10    0.40    0.70 
   3   7  10    1.20    0.90 
 -16   0  11   -0.80    0.60 
  15   0 -11   -0.40    0.70 
 -15   0  11    0.20    0.60 
 -14   0  11   -0.70    0.50 
  14   0 -11   -0.10    0.60 
 -13   0  11    0.00    0.50 
  13   0 -11   -0.10    0.60 
 -12   0  11   -0.40    0.40 
  12   0 -11    0.30    0.60 
  11   0 -11    0.40    0.60 
 -11   0  11    0.10    0.40 
  10   0 -11    0.00    0.50 
 -10   0  11    0.20    0.40 
  -9   0  11    0.00    0.30 
   9   0 -11    0.10    0.50 
  -8   0  11   -0.10    0.30 
   8   0 -11   -0.20    0.40 
   7   0 -11    0.20    0.40 
  -7   0  11   -0.10    0.30 
  -6   0  11    0.20    0.30 
   6   0 -11    0.20    0.20 
   6   0 -11    0.30    0.40 
   5   0 -11    0.00    0.20 
   5   0 -11    0.00    0.40 
  -5   0  11    0.00    0.20 
   4   0 -11   -0.20    0.30 
  -4   0  11    0.10    0.20 
   4   0 -11    0.20    0.30 
  -3   0  11    0.00    0.20 
   3   0 -11   -0.10    0.30 
   3   0 -11    0.70    0.40 
   2   0 -11   -0.20    0.30 
   2   0 -11   -0.30    0.40 
   1   0 -11   -0.20    0.30 
   1   0 -11    0.00    0.30 
   0   0 -11   -0.10    0.30 
   0   0 -11    0.10    0.40 
  -1   0 -11   -0.20    0.40 
  -1   0 -11    0.10    0.40 
  -2   0 -11   -0.30    0.30 
  -2   0 -11    0.10    0.40 
  -3   0 -11   -0.10    0.40 
  -3   0 -11    0.40    0.40 
  -4   0 -11   -0.20    0.50 
  -4   0 -11   -0.20    0.40 
  -5   0 -11    0.10    0.40 
  -5   0 -11    0.40    0.50 
  -6   0 -11   -0.30    0.50 
  -7   0 -11    0.50    0.60 
  -8   0 -11   -0.20    0.60 
  -9   0 -11   -0.20    0.60 
 -10   0 -11   -0.40    0.60 
 -11   0 -11   -0.30    0.70 
 -16  -1  11    2.20    0.90 
 -16   1  11    3.10    0.90 
 -15  -1  11   39.70    2.10 
  15   1 -11   39.80    2.00 
 -15   1  11   40.20    2.10 
  14  -1 -11    0.10    0.60 
 -14  -1  11    0.00    0.60 
  14   1 -11    0.40    0.70 
 -14   1  11    0.30    0.60 
 -13  -1  11   37.40    1.80 
  13  -1 -11   33.90    1.80 
 -13   1  11   38.30    1.80 
  13   1 -11   34.00    1.80 
 -12  -1  11    1.10    0.60 
  12  -1 -11    1.40    0.70 
 -12   1  11    1.30    0.60 
  12   1 -11    0.20    0.60 
  11  -1 -11    0.10    0.50 
 -11  -1  11    0.00    0.40 
 -11   1  11   -0.20    0.40 
  11   1 -11    0.00    0.60 
 -10  -1  11  121.89    3.10 
  10  -1 -11  114.39    3.20 
 -10   1  11  121.49    3.00 
  10   1 -11  116.39    3.30 
  -9  -1  11   41.00    1.60 
   9  -1 -11   40.60    1.80 
   9   1 -11   35.60    1.70 
  -9   1  11   40.30    1.50 
   8  -1 -11   35.70    1.60 
  -8  -1  11   34.60    1.40 
   8   1 -11   33.90    1.70 
  -8   1  11   39.20    1.30 
   7  -1 -11   74.69    2.40 
   7  -1 -11   78.69    1.80 
  -7  -1  11   77.49    2.10 
   7   1 -11   71.69    2.40 
  -7   1  11   77.19    1.90 
   6  -1 -11   14.10    0.70 
   6  -1 -11   15.20    1.10 
  -6  -1  11   15.50    0.80 
   6   1 -11   14.50    0.60 
  -6   1  11   14.80    0.70 
   6   1 -11   13.80    1.10 
  -5  -1  11   32.70    1.10 
   5  -1 -11   33.40    1.50 
   5  -1 -11   31.50    1.10 
   5   1 -11   30.90    1.00 
   5   1 -11   28.20    1.40 
  -5   1  11   30.40    0.90 
   4  -1 -11   97.99    2.30 
  -4  -1  11  100.19    2.10 
   4  -1 -11   93.89    2.70 
   4   1 -11   93.49    2.70 
   4   1 -11   99.09    2.20 
   3  -1 -11  113.49    2.60 
  -3  -1  11  110.69    2.30 
   3  -1 -11  108.49    2.90 
   3   1 -11  114.99    2.50 
   3   1 -11  110.59    2.90 
  -3   1  11  109.19    2.90 
   2  -1 -11   67.29    2.10 
  -2  -1  11   67.89    1.50 
   2  -1 -11   70.09    2.00 
   2   1 -11   69.19    1.90 
   2   1 -11   65.79    2.10 
  -2   1  11   63.39    2.00 
   1  -1 -11   23.10    1.10 
   1  -1 -11   21.60    1.20 
  -1  -1  11   21.60    0.80 
  -1   1  11   23.40    1.20 
   1   1 -11   22.00    1.10 
   1   1 -11   24.40    1.20 
   0  -1 -11   29.50    1.30 
   0  -1  11   29.90    0.90 
   0  -1 -11   26.70    1.30 
   0   1 -11   27.00    1.30 
   0   1 -11   30.30    1.30 
   0   1  11   28.70    1.30 
  -1  -1 -11  114.79    3.00 
  -1  -1 -11  111.79    2.90 
   1  -1  11  117.99    2.30 
   1   1  11  117.39    2.90 
  -1   1 -11  121.49    2.90 
  -1   1 -11  113.09    2.80 
  -2  -1 -11  125.59    3.10 
  -2  -1 -11  124.79    3.20 
   2  -1  11  123.09    2.50 
  -2   1 -11  126.39    3.10 
   2   1  11  126.59    3.10 
  -2   1 -11  122.19    2.90 
  -3  -1 -11   68.69    2.20 
   3  -1  11   71.09    2.20 
  -3  -1 -11   69.09    2.30 
  -3   1 -11   72.29    1.80 
  -3   1 -11   70.19    2.00 
  -3   1 -11   70.69    2.20 
   3   1  11   72.09    2.10 
  -4  -1 -11  153.58    3.80 
  -4  -1 -11  145.29    3.50 
  -4   1 -11  145.79    3.70 
   4   1  11  149.09    3.50 
  -4   1 -11  147.29    3.30 
  -5  -1 -11   22.00    1.20 
  -5  -1 -11   21.90    1.30 
   5   1  11   20.40    1.20 
  -5   1 -11   20.60    1.30 
  -6  -1 -11  162.48    4.10 
  -6   1 -11  160.98    4.10 
   6   1  11  169.28    3.90 
  -7  -1 -11    1.00    0.60 
  -7   1 -11    1.10    0.60 
  -8  -1 -11   54.09    2.30 
  -8   1 -11   52.09    2.20 
  -9  -1 -11   -0.10    0.60 
  -9   1 -11    0.90    0.70 
 -10  -1 -11   22.50    1.70 
 -10   1 -11   23.30    1.70 
 -11  -1 -11   16.80    1.60 
 -11   1 -11   14.20    1.50 
 -16  -2  11    4.10    1.10 
 -16   2  11    2.70    0.90 
  16   2 -11    3.20    1.00 
 -15  -2  11    3.60    1.00 
  15   2 -11    3.10    0.90 
 -15   2  11    4.50    1.00 
 -14  -2  11   55.39    2.40 
  14   2 -11   51.09    2.30 
 -14   2  11   52.69    2.20 
 -13  -2  11   52.89    2.20 
  13  -2 -11   50.49    2.10 
  13   2 -11   48.80    2.20 
 -13   2  11   51.89    2.10 
 -12  -2  11   34.60    1.80 
  12  -2 -11   35.90    1.80 
 -12   2  11   35.20    1.70 
  12   2 -11   31.70    1.80 
  11  -2 -11    1.40    0.60 
 -11  -2  11    1.50    0.60 
 -11   2  11    1.90    0.60 
  11   2 -11    0.80    0.70 
 -10  -2  11   95.39    2.80 
  10  -2 -11   92.09    2.90 
  10   2 -11   97.19    3.00 
 -10   2  11   95.99    2.60 
  -9  -2  11    1.20    0.50 
   9  -2 -11    2.70    0.70 
  -9   2  11    3.10    0.60 
   9   2 -11    1.90    0.60 
   8  -2 -11  141.19    3.70 
  -8  -2  11  143.09    3.40 
   8   2 -11  138.89    3.70 
  -8   2  11  147.89    3.20 
   7  -2 -11   44.80    1.80 
   7  -2 -11   41.80    1.30 
  -7  -2  11   42.30    1.60 
  -7   2  11   42.90    1.30 
   7   2 -11   40.10    1.80 
   6  -2 -11    0.10    0.30 
   6  -2 -11    0.00    0.40 
  -6  -2  11    0.10    0.40 
   6   2 -11   -0.10    0.50 
  -6   2  11   -0.10    0.40 
   6   2 -11    0.20    0.30 
  -5  -2  11   11.70    0.80 
   5  -2 -11   10.70    1.00 
   5  -2 -11   11.60    0.80 
   5   2 -11   13.60    1.10 
   5   2 -11   11.50    0.70 
  -4  -2  11    0.10    0.30 
   4  -2 -11    0.30    0.40 
   4  -2 -11    0.60    0.40 
   4   2 -11    0.40    0.30 
   4   2 -11    1.00    0.50 
  -4   2  11    0.60    0.50 
   3  -2 -11   29.70    1.20 
   3  -2 -11   26.10    1.40 
  -3  -2  11   30.60    1.10 
   3   2 -11   28.40    1.40 
  -3   2  11   27.70    1.40 
   3   2 -11   29.50    1.10 
   2  -2 -11  577.94   10.10 
   2  -2 -11  564.44   10.40 
  -2  -2  11  574.84    9.70 
  -2   2  11  557.14   10.30 
   2   2 -11  569.34   10.30 
   2   2 -11  579.94    9.90 
   1  -2 -11    0.00    0.40 
  -1  -2  11    0.50    0.30 
   1  -2 -11    0.30    0.40 
   1   2 -11    0.00    0.40 
   1   2 -11    0.20    0.40 
  -1   2  11    0.70    0.50 
   0  -2 -11   96.39    2.70 
   0  -2  11   95.89    2.20 
   0  -2 -11   97.49    2.60 
   0   2 -11   97.79    2.60 
   0   2 -11   98.69    2.60 
   0   2  11   94.29    2.70 
  -1  -2 -11   12.70    1.10 
  -1  -2 -11   11.30    1.10 
   1  -2  11   12.30    0.80 
  -1   2 -11   14.10    1.00 
   1   2  11   13.00    1.00 
  -1   2 -11   11.30    0.90 
   2  -2  11  157.18    3.30 
  -2  -2 -11  156.38    3.80 
  -2  -2 -11  155.88    3.80 
  -2   2 -11  149.79    3.60 
   2   2  11  156.68    3.70 
  -2   2 -11  158.68    3.50 
   3  -2  11    4.60    0.60 
  -3  -2 -11    5.30    0.80 
  -3  -2 -11    4.50    0.70 
   3   2  11    5.70    0.80 
  -3   2 -11    6.40    0.80 
  -3   2 -11    6.30    0.70 
   4  -2  11   48.20    1.60 
  -4  -2 -11   44.10    1.90 
  -4  -2 -11   48.80    1.80 
  -4   2 -11   46.10    1.90 
  -4   2 -11   47.60    1.60 
   4   2  11   47.00    1.80 
   5  -2  11   19.40    1.10 
  -5  -2 -11   18.90    1.20 
  -5  -2 -11   19.80    1.40 
   5   2  11   18.40    1.20 
  -5   2 -11   19.00    1.30 
  -5   2 -11   18.00    1.10 
  -6  -2 -11   41.40    1.90 
  -6  -2 -11   40.50    1.70 
   6  -2  11   41.70    1.60 
  -6   2 -11   42.30    1.60 
   6   2  11   44.60    1.80 
  -6   2 -11   41.00    1.90 
  -7  -2 -11   14.30    1.40 
  -7   2 -11   11.20    1.20 
  -8  -2 -11   85.79    3.00 
  -8   2 -11   88.59    3.00 
  -9  -2 -11   -0.10    0.70 
  -9   2 -11   -0.20    0.60 
 -10  -2 -11    0.30    0.70 
 -10   2 -11    0.40    0.70 
 -11  -2 -11    9.70    1.30 
 -11   2 -11   12.00    1.50 
 -15  -3  11   79.79    3.10 
  15   3 -11   79.99    3.10 
 -15   3  11   86.99    3.00 
 -14  -3  11   40.30    2.20 
  14   3 -11   41.40    2.20 
 -14   3  11   42.40    2.10 
 -13  -3  11   18.60    1.60 
  13   3 -11   18.10    1.60 
 -13   3  11   16.40    1.40 
  12  -3 -11    1.90    0.70 
 -12  -3  11    1.90    0.70 
 -12   3  11    1.70    0.60 
  12   3 -11    1.30    0.70 
  11  -3 -11   17.40    1.30 
 -11  -3  11   19.90    1.50 
 -11   3  11   19.40    1.20 
  11   3 -11   15.90    1.50 
  10  -3 -11   26.30    1.50 
 -10  -3  11   24.00    1.50 
  10   3 -11   21.30    1.50 
 -10   3  11   23.20    1.30 
  -9  -3  11    8.20    1.00 
   9  -3 -11   10.40    1.10 
   9   3 -11    8.20    1.10 
  -9   3  11    9.70    1.10 
  -8  -3  11   10.00    1.00 
   8  -3 -11    7.10    0.90 
   8  -3 -11   10.10    0.80 
  -8   3  11    9.60    1.00 
   8   3 -11    8.40    1.00 
   7  -3 -11   19.00    1.30 
  -7  -3  11   17.40    1.20 
   7  -3 -11   18.60    1.00 
   7   3 -11   16.40    1.20 
  -7   3  11   21.00    1.30 
   6  -3 -11   41.40    1.80 
  -6  -3  11   40.30    1.60 
   6  -3 -11   41.40    1.50 
  -6   3  11   42.60    1.80 
   6   3 -11   44.40    1.90 
   5  -3 -11  342.97    7.00 
   5  -3 -11  347.27    6.50 
  -5  -3  11  336.07    6.50 
   5   3 -11  345.67    7.00 
   5   3 -11  335.87    6.10 
  -5   3  11  339.27    6.90 
   4  -3 -11  695.03   12.00 
   4  -3 -11  687.93   12.40 
  -4  -3  11  679.33   11.90 
   4   3 -11  701.93   11.70 
   4   3 -11  687.73   12.40 
  -4   3  11  670.53   12.30 
   3  -3 -11   31.40    1.40 
   3  -3 -11   31.30    1.60 
  -3  -3  11   32.30    1.30 
   3   3 -11   32.60    1.30 
  -3   3  11   29.80    1.50 
   3   3 -11   32.90    1.60 
   2  -3 -11    6.30    0.80 
   2  -3 -11    6.70    0.90 
  -2  -3  11    6.50    0.70 
   2   3 -11    6.60    0.70 
   2   3 -11    7.70    0.90 
  -2   3  11    7.90    0.90 
   1  -3 -11  120.49    3.10 
  -1  -3  11  122.19    2.90 
   1  -3 -11  117.19    3.30 
   1   3 -11  119.89    3.10 
  -1   3  11  125.09    3.30 
   1   3 -11  122.69    3.00 
   0  -3  11    0.20    0.40 
   0  -3 -11    0.10    0.40 
   0  -3 -11    0.30    0.50 
   0   3 -11    0.30    0.40 
   0   3 -11    0.40    0.40 
   0   3  11    0.50    0.50 
  -1  -3 -11    0.30    0.50 
   1  -3  11    0.60    0.40 
  -1  -3 -11    0.50    0.50 
  -1   3 -11   -0.30    0.40 
  -1   3 -11    0.00    0.40 
   1   3  11    0.20    0.40 
  -2  -3 -11    0.00    0.50 
   2  -3  11   -0.20    0.40 
  -2  -3 -11    0.40    0.50 
   2   3  11   -0.50    0.40 
  -2   3 -11   -0.10    0.40 
  -2   3 -11    0.40    0.50 
  -3  -3 -11  243.98    5.40 
   3  -3  11  246.48    5.00 
   3   3  11  245.68    5.40 
  -3   3 -11  252.27    5.40 
   4  -3  11  145.49    3.40 
  -4  -3 -11  148.99    3.90 
   4   3  11  150.38    3.80 
  -4   3 -11  140.29    3.70 
   5  -3  11    1.50    0.60 
  -5  -3 -11    0.40    0.60 
  -5   3 -11    1.20    0.60 
   5   3  11    0.60    0.60 
  -5   3 -11    0.80    0.50 
   6  -3  11   87.09    2.60 
  -6  -3 -11   84.49    2.90 
   6   3  11   89.39    2.80 
  -6   3 -11   88.79    2.90 
  -6   3 -11   88.49    2.60 
   7  -3  11   77.99    2.50 
  -7  -3 -11   81.79    2.80 
  -7   3 -11   79.89    2.80 
   7   3  11   82.19    2.70 
  -7   3 -11   82.99    2.60 
   8  -3  11    6.70    1.00 
  -8  -3 -11    6.80    1.10 
  -8   3 -11    5.50    1.00 
  -8   3 -11    5.30    0.90 
  -9  -3 -11    5.60    1.10 
  -9   3 -11    6.50    1.10 
 -10  -3 -11   42.70    2.30 
 -10   3 -11   49.99    2.40 
 -14  -4  11   30.80    2.00 
  14   4 -11   31.10    2.10 
 -13  -4  11   10.70    1.30 
  13   4 -11   10.40    1.40 
  12  -4 -11   32.90    2.20 
 -12  -4  11   30.30    1.90 
  12   4 -11   29.50    1.90 
  11  -4 -11   12.50    1.30 
 -11  -4  11   15.90    1.50 
  11   4 -11   16.10    1.60 
 -10  -4  11   31.10    1.80 
  10  -4 -11   29.40    1.70 
  10   4 -11   31.30    1.90 
   9  -4 -11    1.90    0.70 
  -9  -4  11    2.10    0.70 
  -9   4  11    2.10    0.70 
   9   4 -11    2.50    0.80 
  -8  -4  11    9.60    1.10 
   8  -4 -11    8.40    0.90 
   8  -4 -11   11.30    1.20 
  -8   4  11   11.70    1.20 
   8   4 -11    7.90    1.10 
   7  -4 -11   52.79    1.90 
   7  -4 -11   54.79    2.20 
  -7  -4  11   55.19    2.10 
   7   4 -11   52.29    2.20 
  -7   4  11   53.59    2.20 
  -6  -4  11    0.80    0.50 
   6  -4 -11    1.00    0.60 
   6  -4 -11    1.10    0.50 
   6   4 -11    0.20    0.60 
  -6   4  11    1.70    0.70 
   5  -4 -11    0.30    0.50 
  -5  -4  11    0.30    0.50 
   5  -4 -11    0.50    0.60 
   5   4 -11    0.60    0.60 
  -5   4  11    0.90    0.60 
   5   4 -11    1.40    0.40 
   4  -4 -11  217.68    5.20 
   4  -4 -11  225.88    4.90 
  -4  -4  11  217.98    4.80 
   4   4 -11  228.18    4.50 
   4   4 -11  217.88    5.10 
  -4   4  11  221.18    5.10 
   3  -4 -11   24.60    1.40 
   3  -4 -11   28.80    1.60 
  -3  -4  11   27.10    1.40 
   3   4 -11   27.50    1.20 
   3   4 -11   26.10    1.50 
  -3   4  11   25.80    1.50 
   2  -4 -11  128.09    3.60 
  -2  -4  11  136.29    3.30 
   2  -4 -11  141.99    3.50 
   2   4 -11  140.59    3.30 
  -2   4  11  135.49    3.70 
   2   4 -11  142.49    3.60 
  -1  -4  11   74.39    2.30 
   1  -4 -11   72.59    2.40 
  -1   4  11   78.09    2.60 
   1   4 -11   76.79    2.40 
   1   4 -11   75.59    2.30 
   0  -4  11    2.40    0.60 
   0  -4 -11    2.80    0.70 
   0   4 -11    2.60    0.70 
   0   4  11    2.00    0.70 
   0   4 -11    3.10    0.70 
   1  -4  11    2.20    0.60 
  -1  -4 -11    2.10    0.70 
  -1   4 -11    3.90    0.70 
   1   4  11    3.70    0.80 
  -1   4 -11    1.80    0.60 
  -2  -4 -11   57.39    2.20 
   2  -4  11   57.09    2.00 
  -2   4 -11   58.59    2.10 
  -2   4 -11   55.79    2.00 
   2   4  11   58.09    2.30 
  -3  -4 -11    5.80    0.90 
   3  -4  11    5.10    0.80 
  -3   4 -11    4.30    0.80 
   3   4  11    4.40    0.80 
  -4  -4 -11   51.09    2.20 
   4  -4  11   50.29    2.00 
  -4   4 -11   51.59    2.10 
   4   4  11   50.49    2.10 
  -5  -4 -11    1.40    0.70 
   5  -4  11    1.20    0.60 
   5   4  11    1.90    0.70 
  -5   4 -11    1.40    0.70 
  -6  -4 -11  188.98    4.90 
   6  -4  11  197.98    4.70 
  -6   4 -11  204.18    4.70 
  -6   4 -11  199.28    4.90 
   6   4  11  196.28    4.80 
   7  -4  11    0.30    0.60 
  -7  -4 -11    0.90    0.80 
  -7   4 -11    0.50    0.70 
  -7   4 -11    0.20    0.60 
   7   4  11   -0.10    0.70 
  -8  -4 -11    6.50    1.10 
   8  -4  11    6.70    1.00 
  -8   4 -11    7.40    1.10 
  -8   4 -11    7.20    1.10
[truncated: 2,694,232 more chars]
